# Supplementary material for: A new estimate of afrotherian phylogeny based on simultaneous analysis of genomic, morphological, and fossil evidence
Source: BMC Evol Biol. 2007 Nov 13;7:224. doi: 10.1186/1471-2148-7-224 (PMC2248600; doi:10.1186/1471-2148-7-224)
Supplement: Additional file 2 — Character-taxon matrix. Character-taxon matrix, in Nexus format, containing all nucleotide, genomic, and morphological characters used in the phylogenetic analysis. [file 1471-2148-7-224-S2.nex]

#NEXUS

[ File saved by NDE version 0.5.0, Mon Nov 12 08:42:05 2007 ]

[!x E


]

BEGIN TAXA;
	DIMENSIONS NTAX=61;
	TAXLABELS
		'Afrohyrax championi'
		'Amblysomus hottentotus'
		'Antilohyrax pectidens'
		'Arsinoitherium zitteli'
		'Barytherium spp.'
		'Bunohyrax fajumensis'
		'Bunohyrax major'
		'Chambius kasserinensis'
		'Chrysochloris asiatica'
		'Condylura cristata'
		'Daouitherium rebouli'
		'Dasypus novemcinctus'
		'Didelphis virginiana'
		'Echinops telfairi'
		'Elephantulus intufi'
		'Erinaceus europaeus'
		'Geniohyus diphycus'
		'Geniohyus mirus'
		'Hemicentetes semispinosus'
		'Herodotius pattersoni'
		'Lemur catta'
		'Loxodonta africana'
		'Macroscelides proboscideus'
		'Megalohyrax eocaenus'
		'Megalohyrax sp. nov.'
		'Metoldobotes sp. nov.'
		'Microgale talazaci'
		'Microhyrax lavocati'
		'Moeritherium spp.'
		'Montanalestes keeblerorum'
		'Myorycteropus africanus'
		'Numidotherium koholense'
		'Orycteropus afer'
		'Pachyhyrax crassidentatus'
		'Petrodromus tetradactylus'
		'Phiomia spp.'
		'Phosphatherium escuilliei'
		'Potamogale velox'
		'Procavia capensis'
		'Prokennalestes trofimovi'
		'Prorastomus sirenoides'
		'Protenrec tricuspis'
		'Protosiren smithae'
		'Rhynchocyon cirnei'
		'Saghatherium antiquum'
		'Saghatherium bowni'
		'Seggeurius amourensis'
		'Selenohyrax chatrathi'
		'Setifer setosus'
		'Tenrec ecaudatus'
		'Thyrohyrax domorictus'
		'Thyrohyrax litholagus'
		'Thyrohyrax meyeri'
		'Thyrohyrax pygmaeus'
		'Titanohyrax andrewsi'
		'Titanohyrax angustidens'
		'Titanohyrax sp. nov.'
		'Trichechus manatus'
		'Tupaia glis'
		'Kelba quadeemae'
		'Widanelfarasia bowni'
		;
ENDBLOCK;

BEGIN CHARACTERS;
	DIMENSIONS NCHAR=18787;
	FORMAT DATATYPE=STANDARD MISSING=? GAP=- SYMBOLS="0123456789ACGT";
	CHARLABELS
		[1] _
		[2] _
		[3] _
		[4] _
		[5] _
		[6] _
		[7] _
		[8] _
		[9] _
		[10] _
		[11] _
		[12] _
		[13] _
		[14] _
		[15] _
		[16] _
		[17] _
		[18] _
		[19] _
		[20] _
		[21] _
		[22] _
		[23] _
		[24] _
		[25] _
		[26] _
		[27] _
		[28] _
		[29] _
		[30] _
		[31] _
		[32] _
		[33] _
		[34] _
		[35] _
		[36] _
		[37] _
		[38] _
		[39] _
		[40] _
		[41] _
		[42] _
		[43] _
		[44] _
		[45] _
		[46] _
		[47] _
		[48] _
		[49] _
		[50] _
		[51] _
		[52] _
		[53] _
		[54] _
		[55] _
		[56] _
		[57] _
		[58] _
		[59] _
		[60] _
		[61] _
		[62] _
		[63] _
		[64] _
		[65] _
		[66] _
		[67] _
		[68] _
		[69] _
		[70] _
		[71] _
		[72] _
		[73] _
		[74] _
		[75] _
		[76] _
		[77] _
		[78] _
		[79] _
		[80] _
		[81] _
		[82] _
		[83] _
		[84] _
		[85] _
		[86] _
		[87] _
		[88] _
		[89] _
		[90] _
		[91] _
		[92] _
		[93] _
		[94] _
		[95] _
		[96] _
		[97] _
		[98] _
		[99] _
		[100] _
		[101] _
		[102] _
		[103] _
		[104] _
		[105] _
		[106] _
		[107] _
		[108] _
		[109] _
		[110] _
		[111] _
		[112] _
		[113] _
		[114] _
		[115] _
		[116] _
		[117] _
		[118] _
		[119] _
		[120] _
		[121] _
		[122] _
		[123] _
		[124] _
		[125] _
		[126] _
		[127] _
		[128] _
		[129] _
		[130] _
		[131] _
		[132] _
		[133] _
		[134] _
		[135] _
		[136] _
		[137] _
		[138] _
		[139] _
		[140] _
		[141] _
		[142] _
		[143] _
		[144] _
		[145] _
		[146] _
		[147] _
		[148] _
		[149] _
		[150] _
		[151] _
		[152] _
		[153] _
		[154] _
		[155] _
		[156] _
		[157] _
		[158] _
		[159] _
		[160] _
		[161] _
		[162] _
		[163] _
		[164] _
		[165] _
		[166] _
		[167] _
		[168] _
		[169] _
		[170] _
		[171] _
		[172] _
		[173] _
		[174] _
		[175] _
		[176] _
		[177] _
		[178] _
		[179] _
		[180] _
		[181] _
		[182] _
		[183] _
		[184] _
		[185] _
		[186] _
		[187] _
		[188] _
		[189] _
		[190] _
		[191] _
		[192] _
		[193] _
		[194] _
		[195] _
		[196] _
		[197] _
		[198] _
		[199] _
		[200] _
		[201] _
		[202] _
		[203] _
		[204] _
		[205] _
		[206] _
		[207] _
		[208] _
		[209] _
		[210] _
		[211] _
		[212] _
		[213] _
		[214] _
		[215] _
		[216] _
		[217] _
		[218] _
		[219] _
		[220] _
		[221] _
		[222] _
		[223] _
		[224] _
		[225] _
		[226] _
		[227] _
		[228] _
		[229] _
		[230] _
		[231] _
		[232] _
		[233] _
		[234] _
		[235] _
		[236] _
		[237] _
		[238] _
		[239] _
		[240] _
		[241] _
		[242] _
		[243] _
		[244] _
		[245] _
		[246] _
		[247] _
		[248] _
		[249] _
		[250] _
		[251] _
		[252] _
		[253] _
		[254] _
		[255] _
		[256] _
		[257] _
		[258] _
		[259] _
		[260] _
		[261] _
		[262] _
		[263] _
		[264] _
		[265] _
		[266] _
		[267] _
		[268] _
		[269] _
		[270] _
		[271] _
		[272] _
		[273] _
		[274] _
		[275] _
		[276] _
		[277] _
		[278] _
		[279] _
		[280] _
		[281] _
		[282] _
		[283] _
		[284] _
		[285] _
		[286] _
		[287] _
		[288] _
		[289] _
		[290] _
		[291] _
		[292] _
		[293] _
		[294] _
		[295] _
		[296] _
		[297] _
		[298] _
		[299] _
		[300] _
		[301] _
		[302] _
		[303] _
		[304] _
		[305] _
		[306] _
		[307] _
		[308] _
		[309] _
		[310] _
		[311] _
		[312] _
		[313] _
		[314] _
		[315] _
		[316] _
		[317] _
		[318] _
		[319] _
		[320] _
		[321] _
		[322] _
		[323] _
		[324] _
		[325] _
		[326] _
		[327] _
		[328] _
		[329] _
		[330] _
		[331] _
		[332] _
		[333] _
		[334] _
		[335] _
		[336] _
		[337] _
		[338] _
		[339] _
		[340] _
		[341] _
		[342] _
		[343] _
		[344] _
		[345] _
		[346] _
		[347] _
		[348] _
		[349] _
		[350] _
		[351] _
		[352] _
		[353] _
		[354] _
		[355] _
		[356] _
		[357] _
		[358] _
		[359] _
		[360] _
		[361] _
		[362] _
		[363] _
		[364] _
		[365] _
		[366] _
		[367] _
		[368] _
		[369] _
		[370] _
		[371] _
		[372] _
		[373] _
		[374] _
		[375] _
		[376] _
		[377] _
		[378] _
		[379] _
		[380] _
		[381] _
		[382] _
		[383] _
		[384] _
		[385] _
		[386] _
		[387] _
		[388] _
		[389] _
		[390] _
		[391] _
		[392] _
		[393] _
		[394] _
		[395] _
		[396] _
		[397] _
		[398] _
		[399] _
		[400] _
		[401] _
		[402] _
		[403] _
		[404] _
		[405] _
		[406] _
		[407] _
		[408] _
		[409] _
		[410] _
		[411] _
		[412] _
		[413] _
		[414] _
		[415] _
		[416] _
		[417] _
		[418] _
		[419] _
		[420] _
		[421] _
		[422] _
		[423] _
		[424] _
		[425] _
		[426] _
		[427] _
		[428] _
		[429] _
		[430] _
		[431] _
		[432] _
		[433] _
		[434] _
		[435] _
		[436] _
		[437] _
		[438] _
		[439] _
		[440] _
		[441] _
		[442] _
		[443] _
		[444] _
		[445] _
		[446] _
		[447] _
		[448] _
		[449] _
		[450] _
		[451] _
		[452] _
		[453] _
		[454] _
		[455] _
		[456] _
		[457] _
		[458] _
		[459] _
		[460] _
		[461] _
		[462] _
		[463] _
		[464] _
		[465] _
		[466] _
		[467] _
		[468] _
		[469] _
		[470] _
		[471] _
		[472] _
		[473] _
		[474] _
		[475] _
		[476] _
		[477] _
		[478] _
		[479] _
		[480] _
		[481] _
		[482] _
		[483] _
		[484] _
		[485] _
		[486] _
		[487] _
		[488] _
		[489] _
		[490] _
		[491] _
		[492] _
		[493] _
		[494] _
		[495] _
		[496] _
		[497] _
		[498] _
		[499] _
		[500] _
		[501] _
		[502] _
		[503] _
		[504] _
		[505] _
		[506] _
		[507] _
		[508] _
		[509] _
		[510] _
		[511] _
		[512] _
		[513] _
		[514] _
		[515] _
		[516] _
		[517] _
		[518] _
		[519] _
		[520] _
		[521] _
		[522] _
		[523] _
		[524] _
		[525] _
		[526] _
		[527] _
		[528] _
		[529] _
		[530] _
		[531] _
		[532] _
		[533] _
		[534] _
		[535] _
		[536] _
		[537] _
		[538] _
		[539] _
		[540] _
		[541] _
		[542] _
		[543] _
		[544] _
		[545] _
		[546] _
		[547] _
		[548] _
		[549] _
		[550] _
		[551] _
		[552] _
		[553] _
		[554] _
		[555] _
		[556] _
		[557] _
		[558] _
		[559] _
		[560] _
		[561] _
		[562] _
		[563] _
		[564] _
		[565] _
		[566] _
		[567] _
		[568] _
		[569] _
		[570] _
		[571] _
		[572] _
		[573] _
		[574] _
		[575] _
		[576] _
		[577] _
		[578] _
		[579] _
		[580] _
		[581] _
		[582] _
		[583] _
		[584] _
		[585] _
		[586] _
		[587] _
		[588] _
		[589] _
		[590] _
		[591] _
		[592] _
		[593] _
		[594] _
		[595] _
		[596] _
		[597] _
		[598] _
		[599] _
		[600] _
		[601] _
		[602] _
		[603] _
		[604] _
		[605] _
		[606] _
		[607] _
		[608] _
		[609] _
		[610] _
		[611] _
		[612] _
		[613] _
		[614] _
		[615] _
		[616] _
		[617] _
		[618] _
		[619] _
		[620] _
		[621] _
		[622] _
		[623] _
		[624] _
		[625] _
		[626] _
		[627] _
		[628] _
		[629] _
		[630] _
		[631] _
		[632] _
		[633] _
		[634] _
		[635] _
		[636] _
		[637] _
		[638] _
		[639] _
		[640] _
		[641] _
		[642] _
		[643] _
		[644] _
		[645] _
		[646] _
		[647] _
		[648] _
		[649] _
		[650] _
		[651] _
		[652] _
		[653] _
		[654] _
		[655] _
		[656] _
		[657] _
		[658] _
		[659] _
		[660] _
		[661] _
		[662] _
		[663] _
		[664] _
		[665] _
		[666] _
		[667] _
		[668] _
		[669] _
		[670] _
		[671] _
		[672] _
		[673] _
		[674] _
		[675] _
		[676] _
		[677] _
		[678] _
		[679] _
		[680] _
		[681] _
		[682] _
		[683] _
		[684] _
		[685] _
		[686] _
		[687] _
		[688] _
		[689] _
		[690] _
		[691] _
		[692] _
		[693] _
		[694] _
		[695] _
		[696] _
		[697] _
		[698] _
		[699] _
		[700] _
		[701] _
		[702] _
		[703] _
		[704] _
		[705] _
		[706] _
		[707] _
		[708] _
		[709] _
		[710] _
		[711] _
		[712] _
		[713] _
		[714] _
		[715] _
		[716] _
		[717] _
		[718] _
		[719] _
		[720] _
		[721] _
		[722] _
		[723] _
		[724] _
		[725] _
		[726] _
		[727] _
		[728] _
		[729] _
		[730] _
		[731] _
		[732] _
		[733] _
		[734] _
		[735] _
		[736] _
		[737] _
		[738] _
		[739] _
		[740] _
		[741] _
		[742] _
		[743] _
		[744] _
		[745] _
		[746] _
		[747] _
		[748] _
		[749] _
		[750] _
		[751] _
		[752] _
		[753] _
		[754] _
		[755] _
		[756] _
		[757] _
		[758] _
		[759] _
		[760] _
		[761] _
		[762] _
		[763] _
		[764] _
		[765] _
		[766] _
		[767] _
		[768] _
		[769] _
		[770] _
		[771] _
		[772] _
		[773] _
		[774] _
		[775] _
		[776] _
		[777] _
		[778] _
		[779] _
		[780] _
		[781] _
		[782] _
		[783] _
		[784] _
		[785] _
		[786] _
		[787] _
		[788] _
		[789] _
		[790] _
		[791] _
		[792] _
		[793] _
		[794] _
		[795] _
		[796] _
		[797] _
		[798] _
		[799] _
		[800] _
		[801] _
		[802] _
		[803] _
		[804] _
		[805] _
		[806] _
		[807] _
		[808] _
		[809] _
		[810] _
		[811] _
		[812] _
		[813] _
		[814] _
		[815] _
		[816] _
		[817] _
		[818] _
		[819] _
		[820] _
		[821] _
		[822] _
		[823] _
		[824] _
		[825] _
		[826] _
		[827] _
		[828] _
		[829] _
		[830] _
		[831] _
		[832] _
		[833] _
		[834] _
		[835] _
		[836] _
		[837] _
		[838] _
		[839] _
		[840] _
		[841] _
		[842] _
		[843] _
		[844] _
		[845] _
		[846] _
		[847] _
		[848] _
		[849] _
		[850] _
		[851] _
		[852] _
		[853] _
		[854] _
		[855] _
		[856] _
		[857] _
		[858] _
		[859] _
		[860] _
		[861] _
		[862] _
		[863] _
		[864] _
		[865] _
		[866] _
		[867] _
		[868] _
		[869] _
		[870] _
		[871] _
		[872] _
		[873] _
		[874] _
		[875] _
		[876] _
		[877] _
		[878] _
		[879] _
		[880] _
		[881] _
		[882] _
		[883] _
		[884] _
		[885] _
		[886] _
		[887] _
		[888] _
		[889] _
		[890] _
		[891] _
		[892] _
		[893] _
		[894] _
		[895] _
		[896] _
		[897] _
		[898] _
		[899] _
		[900] _
		[901] _
		[902] _
		[903] _
		[904] _
		[905] _
		[906] _
		[907] _
		[908] _
		[909] _
		[910] _
		[911] _
		[912] _
		[913] _
		[914] _
		[915] _
		[916] _
		[917] _
		[918] _
		[919] _
		[920] _
		[921] _
		[922] _
		[923] _
		[924] _
		[925] _
		[926] _
		[927] _
		[928] _
		[929] _
		[930] _
		[931] _
		[932] _
		[933] _
		[934] _
		[935] _
		[936] _
		[937] _
		[938] _
		[939] _
		[940] _
		[941] _
		[942] _
		[943] _
		[944] _
		[945] _
		[946] _
		[947] _
		[948] _
		[949] _
		[950] _
		[951] _
		[952] _
		[953] _
		[954] _
		[955] _
		[956] _
		[957] _
		[958] _
		[959] _
		[960] _
		[961] _
		[962] _
		[963] _
		[964] _
		[965] _
		[966] _
		[967] _
		[968] _
		[969] _
		[970] _
		[971] _
		[972] _
		[973] _
		[974] _
		[975] _
		[976] _
		[977] _
		[978] _
		[979] _
		[980] _
		[981] _
		[982] _
		[983] _
		[984] _
		[985] _
		[986] _
		[987] _
		[988] _
		[989] _
		[990] _
		[991] _
		[992] _
		[993] _
		[994] _
		[995] _
		[996] _
		[997] _
		[998] _
		[999] _
		[1000] _
		[1001] _
		[1002] _
		[1003] _
		[1004] _
		[1005] _
		[1006] _
		[1007] _
		[1008] _
		[1009] _
		[1010] _
		[1011] _
		[1012] _
		[1013] _
		[1014] _
		[1015] _
		[1016] _
		[1017] _
		[1018] _
		[1019] _
		[1020] _
		[1021] _
		[1022] _
		[1023] _
		[1024] _
		[1025] _
		[1026] _
		[1027] _
		[1028] _
		[1029] _
		[1030] _
		[1031] _
		[1032] _
		[1033] _
		[1034] _
		[1035] _
		[1036] _
		[1037] _
		[1038] _
		[1039] _
		[1040] _
		[1041] _
		[1042] _
		[1043] _
		[1044] _
		[1045] _
		[1046] _
		[1047] _
		[1048] _
		[1049] _
		[1050] _
		[1051] _
		[1052] _
		[1053] _
		[1054] _
		[1055] _
		[1056] _
		[1057] _
		[1058] _
		[1059] _
		[1060] _
		[1061] _
		[1062] _
		[1063] _
		[1064] _
		[1065] _
		[1066] _
		[1067] _
		[1068] _
		[1069] _
		[1070] _
		[1071] _
		[1072] _
		[1073] _
		[1074] _
		[1075] _
		[1076] _
		[1077] _
		[1078] _
		[1079] _
		[1080] _
		[1081] _
		[1082] _
		[1083] _
		[1084] _
		[1085] _
		[1086] _
		[1087] _
		[1088] _
		[1089] _
		[1090] _
		[1091] _
		[1092] _
		[1093] _
		[1094] _
		[1095] _
		[1096] _
		[1097] _
		[1098] _
		[1099] _
		[1100] _
		[1101] _
		[1102] _
		[1103] _
		[1104] _
		[1105] _
		[1106] _
		[1107] _
		[1108] _
		[1109] _
		[1110] _
		[1111] _
		[1112] _
		[1113] _
		[1114] _
		[1115] _
		[1116] _
		[1117] _
		[1118] _
		[1119] _
		[1120] _
		[1121] _
		[1122] _
		[1123] _
		[1124] _
		[1125] _
		[1126] _
		[1127] _
		[1128] _
		[1129] _
		[1130] _
		[1131] _
		[1132] _
		[1133] _
		[1134] _
		[1135] _
		[1136] _
		[1137] _
		[1138] _
		[1139] _
		[1140] _
		[1141] _
		[1142] _
		[1143] _
		[1144] _
		[1145] _
		[1146] _
		[1147] _
		[1148] _
		[1149] _
		[1150] _
		[1151] _
		[1152] _
		[1153] _
		[1154] _
		[1155] _
		[1156] _
		[1157] _
		[1158] _
		[1159] _
		[1160] _
		[1161] _
		[1162] _
		[1163] _
		[1164] _
		[1165] _
		[1166] _
		[1167] _
		[1168] _
		[1169] _
		[1170] _
		[1171] _
		[1172] _
		[1173] _
		[1174] _
		[1175] _
		[1176] _
		[1177] _
		[1178] _
		[1179] _
		[1180] _
		[1181] _
		[1182] _
		[1183] _
		[1184] _
		[1185] _
		[1186] _
		[1187] _
		[1188] _
		[1189] _
		[1190] _
		[1191] _
		[1192] _
		[1193] _
		[1194] _
		[1195] _
		[1196] _
		[1197] _
		[1198] _
		[1199] _
		[1200] _
		[1201] _
		[1202] _
		[1203] _
		[1204] _
		[1205] _
		[1206] _
		[1207] _
		[1208] _
		[1209] _
		[1210] _
		[1211] _
		[1212] _
		[1213] _
		[1214] _
		[1215] _
		[1216] _
		[1217] _
		[1218] _
		[1219] _
		[1220] _
		[1221] _
		[1222] _
		[1223] _
		[1224] _
		[1225] _
		[1226] _
		[1227] _
		[1228] _
		[1229] _
		[1230] _
		[1231] _
		[1232] _
		[1233] _
		[1234] _
		[1235] _
		[1236] _
		[1237] _
		[1238] _
		[1239] _
		[1240] _
		[1241] _
		[1242] _
		[1243] _
		[1244] _
		[1245] _
		[1246] _
		[1247] _
		[1248] _
		[1249] _
		[1250] _
		[1251] _
		[1252] _
		[1253] _
		[1254] _
		[1255] _
		[1256] _
		[1257] _
		[1258] _
		[1259] _
		[1260] _
		[1261] _
		[1262] _
		[1263] _
		[1264] _
		[1265] _
		[1266] _
		[1267] _
		[1268] _
		[1269] _
		[1270] _
		[1271] _
		[1272] _
		[1273] _
		[1274] _
		[1275] _
		[1276] _
		[1277] _
		[1278] _
		[1279] _
		[1280] _
		[1281] _
		[1282] _
		[1283] _
		[1284] _
		[1285] _
		[1286] _
		[1287] _
		[1288] _
		[1289] _
		[1290] _
		[1291] _
		[1292] _
		[1293] _
		[1294] _
		[1295] _
		[1296] _
		[1297] _
		[1298] _
		[1299] _
		[1300] _
		[1301] _
		[1302] _
		[1303] _
		[1304] _
		[1305] _
		[1306] _
		[1307] _
		[1308] _
		[1309] _
		[1310] _
		[1311] _
		[1312] _
		[1313] _
		[1314] _
		[1315] _
		[1316] _
		[1317] _
		[1318] _
		[1319] _
		[1320] _
		[1321] _
		[1322] _
		[1323] _
		[1324] _
		[1325] _
		[1326] _
		[1327] _
		[1328] _
		[1329] _
		[1330] _
		[1331] _
		[1332] _
		[1333] _
		[1334] _
		[1335] _
		[1336] _
		[1337] _
		[1338] _
		[1339] _
		[1340] _
		[1341] _
		[1342] _
		[1343] _
		[1344] _
		[1345] _
		[1346] _
		[1347] _
		[1348] _
		[1349] _
		[1350] _
		[1351] _
		[1352] _
		[1353] _
		[1354] _
		[1355] _
		[1356] _
		[1357] _
		[1358] _
		[1359] _
		[1360] _
		[1361] _
		[1362] _
		[1363] _
		[1364] _
		[1365] _
		[1366] _
		[1367] _
		[1368] _
		[1369] _
		[1370] _
		[1371] _
		[1372] _
		[1373] _
		[1374] _
		[1375] _
		[1376] _
		[1377] _
		[1378] _
		[1379] _
		[1380] _
		[1381] _
		[1382] _
		[1383] _
		[1384] _
		[1385] _
		[1386] _
		[1387] _
		[1388] _
		[1389] _
		[1390] _
		[1391] _
		[1392] _
		[1393] _
		[1394] _
		[1395] _
		[1396] _
		[1397] _
		[1398] _
		[1399] _
		[1400] _
		[1401] _
		[1402] _
		[1403] _
		[1404] _
		[1405] _
		[1406] _
		[1407] _
		[1408] _
		[1409] _
		[1410] _
		[1411] _
		[1412] _
		[1413] _
		[1414] _
		[1415] _
		[1416] _
		[1417] _
		[1418] _
		[1419] _
		[1420] _
		[1421] _
		[1422] _
		[1423] _
		[1424] _
		[1425] _
		[1426] _
		[1427] _
		[1428] _
		[1429] _
		[1430] _
		[1431] _
		[1432] _
		[1433] _
		[1434] _
		[1435] _
		[1436] _
		[1437] _
		[1438] _
		[1439] _
		[1440] _
		[1441] _
		[1442] _
		[1443] _
		[1444] _
		[1445] _
		[1446] _
		[1447] _
		[1448] _
		[1449] _
		[1450] _
		[1451] _
		[1452] _
		[1453] _
		[1454] _
		[1455] _
		[1456] _
		[1457] _
		[1458] _
		[1459] _
		[1460] _
		[1461] _
		[1462] _
		[1463] _
		[1464] _
		[1465] _
		[1466] _
		[1467] _
		[1468] _
		[1469] _
		[1470] _
		[1471] _
		[1472] _
		[1473] _
		[1474] _
		[1475] _
		[1476] _
		[1477] _
		[1478] _
		[1479] _
		[1480] _
		[1481] _
		[1482] _
		[1483] _
		[1484] _
		[1485] _
		[1486] _
		[1487] _
		[1488] _
		[1489] _
		[1490] _
		[1491] _
		[1492] _
		[1493] _
		[1494] _
		[1495] _
		[1496] _
		[1497] _
		[1498] _
		[1499] _
		[1500] _
		[1501] _
		[1502] _
		[1503] _
		[1504] _
		[1505] _
		[1506] _
		[1507] _
		[1508] _
		[1509] _
		[1510] _
		[1511] _
		[1512] _
		[1513] _
		[1514] _
		[1515] _
		[1516] _
		[1517] _
		[1518] _
		[1519] _
		[1520] _
		[1521] _
		[1522] _
		[1523] _
		[1524] _
		[1525] _
		[1526] _
		[1527] _
		[1528] _
		[1529] _
		[1530] _
		[1531] _
		[1532] _
		[1533] _
		[1534] _
		[1535] _
		[1536] _
		[1537] _
		[1538] _
		[1539] _
		[1540] _
		[1541] _
		[1542] _
		[1543] _
		[1544] _
		[1545] _
		[1546] _
		[1547] _
		[1548] _
		[1549] _
		[1550] _
		[1551] _
		[1552] _
		[1553] _
		[1554] _
		[1555] _
		[1556] _
		[1557] _
		[1558] _
		[1559] _
		[1560] _
		[1561] _
		[1562] _
		[1563] _
		[1564] _
		[1565] _
		[1566] _
		[1567] _
		[1568] _
		[1569] _
		[1570] _
		[1571] _
		[1572] _
		[1573] _
		[1574] _
		[1575] _
		[1576] _
		[1577] _
		[1578] _
		[1579] _
		[1580] _
		[1581] _
		[1582] _
		[1583] _
		[1584] _
		[1585] _
		[1586] _
		[1587] _
		[1588] _
		[1589] _
		[1590] _
		[1591] _
		[1592] _
		[1593] _
		[1594] _
		[1595] _
		[1596] _
		[1597] _
		[1598] _
		[1599] _
		[1600] _
		[1601] _
		[1602] _
		[1603] _
		[1604] _
		[1605] _
		[1606] _
		[1607] _
		[1608] _
		[1609] _
		[1610] _
		[1611] _
		[1612] _
		[1613] _
		[1614] _
		[1615] _
		[1616] _
		[1617] _
		[1618] _
		[1619] _
		[1620] _
		[1621] _
		[1622] _
		[1623] _
		[1624] _
		[1625] _
		[1626] _
		[1627] _
		[1628] _
		[1629] _
		[1630] _
		[1631] _
		[1632] _
		[1633] _
		[1634] _
		[1635] _
		[1636] _
		[1637] _
		[1638] _
		[1639] _
		[1640] _
		[1641] _
		[1642] _
		[1643] _
		[1644] _
		[1645] _
		[1646] _
		[1647] _
		[1648] _
		[1649] _
		[1650] _
		[1651] _
		[1652] _
		[1653] _
		[1654] _
		[1655] _
		[1656] _
		[1657] _
		[1658] _
		[1659] _
		[1660] _
		[1661] _
		[1662] _
		[1663] _
		[1664] _
		[1665] _
		[1666] _
		[1667] _
		[1668] _
		[1669] _
		[1670] _
		[1671] _
		[1672] _
		[1673] _
		[1674] _
		[1675] _
		[1676] _
		[1677] _
		[1678] _
		[1679] _
		[1680] _
		[1681] _
		[1682] _
		[1683] _
		[1684] _
		[1685] _
		[1686] _
		[1687] _
		[1688] _
		[1689] _
		[1690] _
		[1691] _
		[1692] _
		[1693] _
		[1694] _
		[1695] _
		[1696] _
		[1697] _
		[1698] _
		[1699] _
		[1700] _
		[1701] _
		[1702] _
		[1703] _
		[1704] _
		[1705] _
		[1706] _
		[1707] _
		[1708] _
		[1709] _
		[1710] _
		[1711] _
		[1712] _
		[1713] _
		[1714] _
		[1715] _
		[1716] _
		[1717] _
		[1718] _
		[1719] _
		[1720] _
		[1721] _
		[1722] _
		[1723] _
		[1724] _
		[1725] _
		[1726] _
		[1727] _
		[1728] _
		[1729] _
		[1730] _
		[1731] _
		[1732] _
		[1733] _
		[1734] _
		[1735] _
		[1736] _
		[1737] _
		[1738] _
		[1739] _
		[1740] _
		[1741] _
		[1742] _
		[1743] _
		[1744] _
		[1745] _
		[1746] _
		[1747] _
		[1748] _
		[1749] _
		[1750] _
		[1751] _
		[1752] _
		[1753] _
		[1754] _
		[1755] _
		[1756] _
		[1757] _
		[1758] _
		[1759] _
		[1760] _
		[1761] _
		[1762] _
		[1763] _
		[1764] _
		[1765] _
		[1766] _
		[1767] _
		[1768] _
		[1769] _
		[1770] _
		[1771] _
		[1772] _
		[1773] _
		[1774] _
		[1775] _
		[1776] _
		[1777] _
		[1778] _
		[1779] _
		[1780] _
		[1781] _
		[1782] _
		[1783] _
		[1784] _
		[1785] _
		[1786] _
		[1787] _
		[1788] _
		[1789] _
		[1790] _
		[1791] _
		[1792] _
		[1793] _
		[1794] _
		[1795] _
		[1796] _
		[1797] _
		[1798] _
		[1799] _
		[1800] _
		[1801] _
		[1802] _
		[1803] _
		[1804] _
		[1805] _
		[1806] _
		[1807] _
		[1808] _
		[1809] _
		[1810] _
		[1811] _
		[1812] _
		[1813] _
		[1814] _
		[1815] _
		[1816] _
		[1817] _
		[1818] _
		[1819] _
		[1820] _
		[1821] _
		[1822] _
		[1823] _
		[1824] _
		[1825] _
		[1826] _
		[1827] _
		[1828] _
		[1829] _
		[1830] _
		[1831] _
		[1832] _
		[1833] _
		[1834] _
		[1835] _
		[1836] _
		[1837] _
		[1838] _
		[1839] _
		[1840] _
		[1841] _
		[1842] _
		[1843] _
		[1844] _
		[1845] _
		[1846] _
		[1847] _
		[1848] _
		[1849] _
		[1850] _
		[1851] _
		[1852] _
		[1853] _
		[1854] _
		[1855] _
		[1856] _
		[1857] _
		[1858] _
		[1859] _
		[1860] _
		[1861] _
		[1862] _
		[1863] _
		[1864] _
		[1865] _
		[1866] _
		[1867] _
		[1868] _
		[1869] _
		[1870] _
		[1871] _
		[1872] _
		[1873] _
		[1874] _
		[1875] _
		[1876] _
		[1877] _
		[1878] _
		[1879] _
		[1880] _
		[1881] _
		[1882] _
		[1883] _
		[1884] _
		[1885] _
		[1886] _
		[1887] _
		[1888] _
		[1889] _
		[1890] _
		[1891] _
		[1892] _
		[1893] _
		[1894] _
		[1895] _
		[1896] _
		[1897] _
		[1898] _
		[1899] _
		[1900] _
		[1901] _
		[1902] _
		[1903] _
		[1904] _
		[1905] _
		[1906] _
		[1907] _
		[1908] _
		[1909] _
		[1910] _
		[1911] _
		[1912] _
		[1913] _
		[1914] _
		[1915] _
		[1916] _
		[1917] _
		[1918] _
		[1919] _
		[1920] _
		[1921] _
		[1922] _
		[1923] _
		[1924] _
		[1925] _
		[1926] _
		[1927] _
		[1928] _
		[1929] _
		[1930] _
		[1931] _
		[1932] _
		[1933] _
		[1934] _
		[1935] _
		[1936] _
		[1937] _
		[1938] _
		[1939] _
		[1940] _
		[1941] _
		[1942] _
		[1943] _
		[1944] _
		[1945] _
		[1946] _
		[1947] _
		[1948] _
		[1949] _
		[1950] _
		[1951] _
		[1952] _
		[1953] _
		[1954] _
		[1955] _
		[1956] _
		[1957] _
		[1958] _
		[1959] _
		[1960] _
		[1961] _
		[1962] _
		[1963] _
		[1964] _
		[1965] _
		[1966] _
		[1967] _
		[1968] _
		[1969] _
		[1970] _
		[1971] _
		[1972] _
		[1973] _
		[1974] _
		[1975] _
		[1976] _
		[1977] _
		[1978] _
		[1979] _
		[1980] _
		[1981] _
		[1982] _
		[1983] _
		[1984] _
		[1985] _
		[1986] _
		[1987] _
		[1988] _
		[1989] _
		[1990] _
		[1991] _
		[1992] _
		[1993] _
		[1994] _
		[1995] _
		[1996] _
		[1997] _
		[1998] _
		[1999] _
		[2000] _
		[2001] _
		[2002] _
		[2003] _
		[2004] _
		[2005] _
		[2006] _
		[2007] _
		[2008] _
		[2009] _
		[2010] _
		[2011] _
		[2012] _
		[2013] _
		[2014] _
		[2015] _
		[2016] _
		[2017] _
		[2018] _
		[2019] _
		[2020] _
		[2021] _
		[2022] _
		[2023] _
		[2024] _
		[2025] _
		[2026] _
		[2027] _
		[2028] _
		[2029] _
		[2030] _
		[2031] _
		[2032] _
		[2033] _
		[2034] _
		[2035] _
		[2036] _
		[2037] _
		[2038] _
		[2039] _
		[2040] _
		[2041] _
		[2042] _
		[2043] _
		[2044] _
		[2045] _
		[2046] _
		[2047] _
		[2048] _
		[2049] _
		[2050] _
		[2051] _
		[2052] _
		[2053] _
		[2054] _
		[2055] _
		[2056] _
		[2057] _
		[2058] _
		[2059] _
		[2060] _
		[2061] _
		[2062] _
		[2063] _
		[2064] _
		[2065] _
		[2066] _
		[2067] _
		[2068] _
		[2069] _
		[2070] _
		[2071] _
		[2072] _
		[2073] _
		[2074] _
		[2075] _
		[2076] _
		[2077] _
		[2078] _
		[2079] _
		[2080] _
		[2081] _
		[2082] _
		[2083] _
		[2084] _
		[2085] _
		[2086] _
		[2087] _
		[2088] _
		[2089] _
		[2090] _
		[2091] _
		[2092] _
		[2093] _
		[2094] _
		[2095] _
		[2096] _
		[2097] _
		[2098] _
		[2099] _
		[2100] _
		[2101] _
		[2102] _
		[2103] _
		[2104] _
		[2105] _
		[2106] _
		[2107] _
		[2108] _
		[2109] _
		[2110] _
		[2111] _
		[2112] _
		[2113] _
		[2114] _
		[2115] _
		[2116] _
		[2117] _
		[2118] _
		[2119] _
		[2120] _
		[2121] _
		[2122] _
		[2123] _
		[2124] _
		[2125] _
		[2126] _
		[2127] _
		[2128] _
		[2129] _
		[2130] _
		[2131] _
		[2132] _
		[2133] _
		[2134] _
		[2135] _
		[2136] _
		[2137] _
		[2138] _
		[2139] _
		[2140] _
		[2141] _
		[2142] _
		[2143] _
		[2144] _
		[2145] _
		[2146] _
		[2147] _
		[2148] _
		[2149] _
		[2150] _
		[2151] _
		[2152] _
		[2153] _
		[2154] _
		[2155] _
		[2156] _
		[2157] _
		[2158] _
		[2159] _
		[2160] _
		[2161] _
		[2162] _
		[2163] _
		[2164] _
		[2165] _
		[2166] _
		[2167] _
		[2168] _
		[2169] _
		[2170] _
		[2171] _
		[2172] _
		[2173] _
		[2174] _
		[2175] _
		[2176] _
		[2177] _
		[2178] _
		[2179] _
		[2180] _
		[2181] _
		[2182] _
		[2183] _
		[2184] _
		[2185] _
		[2186] _
		[2187] _
		[2188] _
		[2189] _
		[2190] _
		[2191] _
		[2192] _
		[2193] _
		[2194] _
		[2195] _
		[2196] _
		[2197] _
		[2198] _
		[2199] _
		[2200] _
		[2201] _
		[2202] _
		[2203] _
		[2204] _
		[2205] _
		[2206] _
		[2207] _
		[2208] _
		[2209] _
		[2210] _
		[2211] _
		[2212] _
		[2213] _
		[2214] _
		[2215] _
		[2216] _
		[2217] _
		[2218] _
		[2219] _
		[2220] _
		[2221] _
		[2222] _
		[2223] _
		[2224] _
		[2225] _
		[2226] _
		[2227] _
		[2228] _
		[2229] _
		[2230] _
		[2231] _
		[2232] _
		[2233] _
		[2234] _
		[2235] _
		[2236] _
		[2237] _
		[2238] _
		[2239] _
		[2240] _
		[2241] _
		[2242] _
		[2243] _
		[2244] _
		[2245] _
		[2246] _
		[2247] _
		[2248] _
		[2249] _
		[2250] _
		[2251] _
		[2252] _
		[2253] _
		[2254] _
		[2255] _
		[2256] _
		[2257] _
		[2258] _
		[2259] _
		[2260] _
		[2261] _
		[2262] _
		[2263] _
		[2264] _
		[2265] _
		[2266] _
		[2267] _
		[2268] _
		[2269] _
		[2270] _
		[2271] _
		[2272] _
		[2273] _
		[2274] _
		[2275] _
		[2276] _
		[2277] _
		[2278] _
		[2279] _
		[2280] _
		[2281] _
		[2282] _
		[2283] _
		[2284] _
		[2285] _
		[2286] _
		[2287] _
		[2288] _
		[2289] _
		[2290] _
		[2291] _
		[2292] _
		[2293] _
		[2294] _
		[2295] _
		[2296] _
		[2297] _
		[2298] _
		[2299] _
		[2300] _
		[2301] _
		[2302] _
		[2303] _
		[2304] _
		[2305] _
		[2306] _
		[2307] _
		[2308] _
		[2309] _
		[2310] _
		[2311] _
		[2312] _
		[2313] _
		[2314] _
		[2315] _
		[2316] _
		[2317] _
		[2318] _
		[2319] _
		[2320] _
		[2321] _
		[2322] _
		[2323] _
		[2324] _
		[2325] _
		[2326] _
		[2327] _
		[2328] _
		[2329] _
		[2330] _
		[2331] _
		[2332] _
		[2333] _
		[2334] _
		[2335] _
		[2336] _
		[2337] _
		[2338] _
		[2339] _
		[2340] _
		[2341] _
		[2342] _
		[2343] _
		[2344] _
		[2345] _
		[2346] _
		[2347] _
		[2348] _
		[2349] _
		[2350] _
		[2351] _
		[2352] _
		[2353] _
		[2354] _
		[2355] _
		[2356] _
		[2357] _
		[2358] _
		[2359] _
		[2360] _
		[2361] _
		[2362] _
		[2363] _
		[2364] _
		[2365] _
		[2366] _
		[2367] _
		[2368] _
		[2369] _
		[2370] _
		[2371] _
		[2372] _
		[2373] _
		[2374] _
		[2375] _
		[2376] _
		[2377] _
		[2378] _
		[2379] _
		[2380] _
		[2381] _
		[2382] _
		[2383] _
		[2384] _
		[2385] _
		[2386] _
		[2387] _
		[2388] _
		[2389] _
		[2390] _
		[2391] _
		[2392] _
		[2393] _
		[2394] _
		[2395] _
		[2396] _
		[2397] _
		[2398] _
		[2399] _
		[2400] _
		[2401] _
		[2402] _
		[2403] _
		[2404] _
		[2405] _
		[2406] _
		[2407] _
		[2408] _
		[2409] _
		[2410] _
		[2411] _
		[2412] _
		[2413] _
		[2414] _
		[2415] _
		[2416] _
		[2417] _
		[2418] _
		[2419] _
		[2420] _
		[2421] _
		[2422] _
		[2423] _
		[2424] _
		[2425] _
		[2426] _
		[2427] _
		[2428] _
		[2429] _
		[2430] _
		[2431] _
		[2432] _
		[2433] _
		[2434] _
		[2435] _
		[2436] _
		[2437] _
		[2438] _
		[2439] _
		[2440] _
		[2441] _
		[2442] _
		[2443] _
		[2444] _
		[2445] _
		[2446] _
		[2447] _
		[2448] _
		[2449] _
		[2450] _
		[2451] _
		[2452] _
		[2453] _
		[2454] _
		[2455] _
		[2456] _
		[2457] _
		[2458] _
		[2459] _
		[2460] _
		[2461] _
		[2462] _
		[2463] _
		[2464] _
		[2465] _
		[2466] _
		[2467] _
		[2468] _
		[2469] _
		[2470] _
		[2471] _
		[2472] _
		[2473] _
		[2474] _
		[2475] _
		[2476] _
		[2477] _
		[2478] _
		[2479] _
		[2480] _
		[2481] _
		[2482] _
		[2483] _
		[2484] _
		[2485] _
		[2486] _
		[2487] _
		[2488] _
		[2489] _
		[2490] _
		[2491] _
		[2492] _
		[2493] _
		[2494] _
		[2495] _
		[2496] _
		[2497] _
		[2498] _
		[2499] _
		[2500] _
		[2501] _
		[2502] _
		[2503] _
		[2504] _
		[2505] _
		[2506] _
		[2507] _
		[2508] _
		[2509] _
		[2510] _
		[2511] _
		[2512] _
		[2513] _
		[2514] _
		[2515] _
		[2516] _
		[2517] _
		[2518] _
		[2519] _
		[2520] _
		[2521] _
		[2522] _
		[2523] _
		[2524] _
		[2525] _
		[2526] _
		[2527] _
		[2528] _
		[2529] _
		[2530] _
		[2531] _
		[2532] _
		[2533] _
		[2534] _
		[2535] _
		[2536] _
		[2537] _
		[2538] _
		[2539] _
		[2540] _
		[2541] _
		[2542] _
		[2543] _
		[2544] _
		[2545] _
		[2546] _
		[2547] _
		[2548] _
		[2549] _
		[2550] _
		[2551] _
		[2552] _
		[2553] _
		[2554] _
		[2555] _
		[2556] _
		[2557] _
		[2558] _
		[2559] _
		[2560] _
		[2561] _
		[2562] _
		[2563] _
		[2564] _
		[2565] _
		[2566] _
		[2567] _
		[2568] _
		[2569] _
		[2570] _
		[2571] _
		[2572] _
		[2573] _
		[2574] _
		[2575] _
		[2576] _
		[2577] _
		[2578] _
		[2579] _
		[2580] _
		[2581] _
		[2582] _
		[2583] _
		[2584] _
		[2585] _
		[2586] _
		[2587] _
		[2588] _
		[2589] _
		[2590] _
		[2591] _
		[2592] _
		[2593] _
		[2594] _
		[2595] _
		[2596] _
		[2597] _
		[2598] _
		[2599] _
		[2600] _
		[2601] _
		[2602] _
		[2603] _
		[2604] _
		[2605] _
		[2606] _
		[2607] _
		[2608] _
		[2609] _
		[2610] _
		[2611] _
		[2612] _
		[2613] _
		[2614] _
		[2615] _
		[2616] _
		[2617] _
		[2618] _
		[2619] _
		[2620] _
		[2621] _
		[2622] _
		[2623] _
		[2624] _
		[2625] _
		[2626] _
		[2627] _
		[2628] _
		[2629] _
		[2630] _
		[2631] _
		[2632] _
		[2633] _
		[2634] _
		[2635] _
		[2636] _
		[2637] _
		[2638] _
		[2639] _
		[2640] _
		[2641] _
		[2642] _
		[2643] _
		[2644] _
		[2645] _
		[2646] _
		[2647] _
		[2648] _
		[2649] _
		[2650] _
		[2651] _
		[2652] _
		[2653] _
		[2654] _
		[2655] _
		[2656] _
		[2657] _
		[2658] _
		[2659] _
		[2660] _
		[2661] _
		[2662] _
		[2663] _
		[2664] _
		[2665] _
		[2666] _
		[2667] _
		[2668] _
		[2669] _
		[2670] _
		[2671] _
		[2672] _
		[2673] _
		[2674] _
		[2675] _
		[2676] _
		[2677] _
		[2678] _
		[2679] _
		[2680] _
		[2681] _
		[2682] _
		[2683] _
		[2684] _
		[2685] _
		[2686] _
		[2687] _
		[2688] _
		[2689] _
		[2690] _
		[2691] _
		[2692] _
		[2693] _
		[2694] _
		[2695] _
		[2696] _
		[2697] _
		[2698] _
		[2699] _
		[2700] _
		[2701] _
		[2702] _
		[2703] _
		[2704] _
		[2705] _
		[2706] _
		[2707] _
		[2708] _
		[2709] _
		[2710] _
		[2711] _
		[2712] _
		[2713] _
		[2714] _
		[2715] _
		[2716] _
		[2717] _
		[2718] _
		[2719] _
		[2720] _
		[2721] _
		[2722] _
		[2723] _
		[2724] _
		[2725] _
		[2726] _
		[2727] _
		[2728] _
		[2729] _
		[2730] _
		[2731] _
		[2732] _
		[2733] _
		[2734] _
		[2735] _
		[2736] _
		[2737] _
		[2738] _
		[2739] _
		[2740] _
		[2741] _
		[2742] _
		[2743] _
		[2744] _
		[2745] _
		[2746] _
		[2747] _
		[2748] _
		[2749] _
		[2750] _
		[2751] _
		[2752] _
		[2753] _
		[2754] _
		[2755] _
		[2756] _
		[2757] _
		[2758] _
		[2759] _
		[2760] _
		[2761] _
		[2762] _
		[2763] _
		[2764] _
		[2765] _
		[2766] _
		[2767] _
		[2768] _
		[2769] _
		[2770] _
		[2771] _
		[2772] _
		[2773] _
		[2774] _
		[2775] _
		[2776] _
		[2777] _
		[2778] _
		[2779] _
		[2780] _
		[2781] _
		[2782] _
		[2783] _
		[2784] _
		[2785] _
		[2786] _
		[2787] _
		[2788] _
		[2789] _
		[2790] _
		[2791] _
		[2792] _
		[2793] _
		[2794] _
		[2795] _
		[2796] _
		[2797] _
		[2798] _
		[2799] _
		[2800] _
		[2801] _
		[2802] _
		[2803] _
		[2804] _
		[2805] _
		[2806] _
		[2807] _
		[2808] _
		[2809] _
		[2810] _
		[2811] _
		[2812] _
		[2813] _
		[2814] _
		[2815] _
		[2816] _
		[2817] _
		[2818] _
		[2819] _
		[2820] _
		[2821] _
		[2822] _
		[2823] _
		[2824] _
		[2825] _
		[2826] _
		[2827] _
		[2828] _
		[2829] _
		[2830] _
		[2831] _
		[2832] _
		[2833] _
		[2834] _
		[2835] _
		[2836] _
		[2837] _
		[2838] _
		[2839] _
		[2840] _
		[2841] _
		[2842] _
		[2843] _
		[2844] _
		[2845] _
		[2846] _
		[2847] _
		[2848] _
		[2849] _
		[2850] _
		[2851] _
		[2852] _
		[2853] _
		[2854] _
		[2855] _
		[2856] _
		[2857] _
		[2858] _
		[2859] _
		[2860] _
		[2861] _
		[2862] _
		[2863] _
		[2864] _
		[2865] _
		[2866] _
		[2867] _
		[2868] _
		[2869] _
		[2870] _
		[2871] _
		[2872] _
		[2873] _
		[2874] _
		[2875] _
		[2876] _
		[2877] _
		[2878] _
		[2879] _
		[2880] _
		[2881] _
		[2882] _
		[2883] _
		[2884] _
		[2885] _
		[2886] _
		[2887] _
		[2888] _
		[2889] _
		[2890] _
		[2891] _
		[2892] _
		[2893] _
		[2894] _
		[2895] _
		[2896] _
		[2897] _
		[2898] _
		[2899] _
		[2900] _
		[2901] _
		[2902] _
		[2903] _
		[2904] _
		[2905] _
		[2906] _
		[2907] _
		[2908] _
		[2909] _
		[2910] _
		[2911] _
		[2912] _
		[2913] _
		[2914] _
		[2915] _
		[2916] _
		[2917] _
		[2918] _
		[2919] _
		[2920] _
		[2921] _
		[2922] _
		[2923] _
		[2924] _
		[2925] _
		[2926] _
		[2927] _
		[2928] _
		[2929] _
		[2930] _
		[2931] _
		[2932] _
		[2933] _
		[2934] _
		[2935] _
		[2936] _
		[2937] _
		[2938] _
		[2939] _
		[2940] _
		[2941] _
		[2942] _
		[2943] _
		[2944] _
		[2945] _
		[2946] _
		[2947] _
		[2948] _
		[2949] _
		[2950] _
		[2951] _
		[2952] _
		[2953] _
		[2954] _
		[2955] _
		[2956] _
		[2957] _
		[2958] _
		[2959] _
		[2960] _
		[2961] _
		[2962] _
		[2963] _
		[2964] _
		[2965] _
		[2966] _
		[2967] _
		[2968] _
		[2969] _
		[2970] _
		[2971] _
		[2972] _
		[2973] _
		[2974] _
		[2975] _
		[2976] _
		[2977] _
		[2978] _
		[2979] _
		[2980] _
		[2981] _
		[2982] _
		[2983] _
		[2984] _
		[2985] _
		[2986] _
		[2987] _
		[2988] _
		[2989] _
		[2990] _
		[2991] _
		[2992] _
		[2993] _
		[2994] _
		[2995] _
		[2996] _
		[2997] _
		[2998] _
		[2999] _
		[3000] _
		[3001] _
		[3002] _
		[3003] _
		[3004] _
		[3005] _
		[3006] _
		[3007] _
		[3008] _
		[3009] _
		[3010] _
		[3011] _
		[3012] _
		[3013] _
		[3014] _
		[3015] _
		[3016] _
		[3017] _
		[3018] _
		[3019] _
		[3020] _
		[3021] _
		[3022] _
		[3023] _
		[3024] _
		[3025] _
		[3026] _
		[3027] _
		[3028] _
		[3029] _
		[3030] _
		[3031] _
		[3032] _
		[3033] _
		[3034] _
		[3035] _
		[3036] _
		[3037] _
		[3038] _
		[3039] _
		[3040] _
		[3041] _
		[3042] _
		[3043] _
		[3044] _
		[3045] _
		[3046] _
		[3047] _
		[3048] _
		[3049] _
		[3050] _
		[3051] _
		[3052] _
		[3053] _
		[3054] _
		[3055] _
		[3056] _
		[3057] _
		[3058] _
		[3059] _
		[3060] _
		[3061] _
		[3062] _
		[3063] _
		[3064] _
		[3065] _
		[3066] _
		[3067] _
		[3068] _
		[3069] _
		[3070] _
		[3071] _
		[3072] _
		[3073] _
		[3074] _
		[3075] _
		[3076] _
		[3077] _
		[3078] _
		[3079] _
		[3080] _
		[3081] _
		[3082] _
		[3083] _
		[3084] _
		[3085] _
		[3086] _
		[3087] _
		[3088] _
		[3089] _
		[3090] _
		[3091] _
		[3092] _
		[3093] _
		[3094] _
		[3095] _
		[3096] _
		[3097] _
		[3098] _
		[3099] _
		[3100] _
		[3101] _
		[3102] _
		[3103] _
		[3104] _
		[3105] _
		[3106] _
		[3107] _
		[3108] _
		[3109] _
		[3110] _
		[3111] _
		[3112] _
		[3113] _
		[3114] _
		[3115] _
		[3116] _
		[3117] _
		[3118] _
		[3119] _
		[3120] _
		[3121] _
		[3122] _
		[3123] _
		[3124] _
		[3125] _
		[3126] _
		[3127] _
		[3128] _
		[3129] _
		[3130] _
		[3131] _
		[3132] _
		[3133] _
		[3134] _
		[3135] _
		[3136] _
		[3137] _
		[3138] _
		[3139] _
		[3140] _
		[3141] _
		[3142] _
		[3143] _
		[3144] _
		[3145] _
		[3146] _
		[3147] _
		[3148] _
		[3149] _
		[3150] _
		[3151] _
		[3152] _
		[3153] _
		[3154] _
		[3155] _
		[3156] _
		[3157] _
		[3158] _
		[3159] _
		[3160] _
		[3161] _
		[3162] _
		[3163] _
		[3164] _
		[3165] _
		[3166] _
		[3167] _
		[3168] _
		[3169] _
		[3170] _
		[3171] _
		[3172] _
		[3173] _
		[3174] _
		[3175] _
		[3176] _
		[3177] _
		[3178] _
		[3179] _
		[3180] _
		[3181] _
		[3182] _
		[3183] _
		[3184] _
		[3185] _
		[3186] _
		[3187] _
		[3188] _
		[3189] _
		[3190] _
		[3191] _
		[3192] _
		[3193] _
		[3194] _
		[3195] _
		[3196] _
		[3197] _
		[3198] _
		[3199] _
		[3200] _
		[3201] _
		[3202] _
		[3203] _
		[3204] _
		[3205] _
		[3206] _
		[3207] _
		[3208] _
		[3209] _
		[3210] _
		[3211] _
		[3212] _
		[3213] _
		[3214] _
		[3215] _
		[3216] _
		[3217] _
		[3218] _
		[3219] _
		[3220] _
		[3221] _
		[3222] _
		[3223] _
		[3224] _
		[3225] _
		[3226] _
		[3227] _
		[3228] _
		[3229] _
		[3230] _
		[3231] _
		[3232] _
		[3233] _
		[3234] _
		[3235] _
		[3236] _
		[3237] _
		[3238] _
		[3239] _
		[3240] _
		[3241] _
		[3242] _
		[3243] _
		[3244] _
		[3245] _
		[3246] _
		[3247] _
		[3248] _
		[3249] _
		[3250] _
		[3251] _
		[3252] _
		[3253] _
		[3254] _
		[3255] _
		[3256] _
		[3257] _
		[3258] _
		[3259] _
		[3260] _
		[3261] _
		[3262] _
		[3263] _
		[3264] _
		[3265] _
		[3266] _
		[3267] _
		[3268] _
		[3269] _
		[3270] _
		[3271] _
		[3272] _
		[3273] _
		[3274] _
		[3275] _
		[3276] _
		[3277] _
		[3278] _
		[3279] _
		[3280] _
		[3281] _
		[3282] _
		[3283] _
		[3284] _
		[3285] _
		[3286] _
		[3287] _
		[3288] _
		[3289] _
		[3290] _
		[3291] _
		[3292] _
		[3293] _
		[3294] _
		[3295] _
		[3296] _
		[3297] _
		[3298] _
		[3299] _
		[3300] _
		[3301] _
		[3302] _
		[3303] _
		[3304] _
		[3305] _
		[3306] _
		[3307] _
		[3308] _
		[3309] _
		[3310] _
		[3311] _
		[3312] _
		[3313] _
		[3314] _
		[3315] _
		[3316] _
		[3317] _
		[3318] _
		[3319] _
		[3320] _
		[3321] _
		[3322] _
		[3323] _
		[3324] _
		[3325] _
		[3326] _
		[3327] _
		[3328] _
		[3329] _
		[3330] _
		[3331] _
		[3332] _
		[3333] _
		[3334] _
		[3335] _
		[3336] _
		[3337] _
		[3338] _
		[3339] _
		[3340] _
		[3341] _
		[3342] _
		[3343] _
		[3344] _
		[3345] _
		[3346] _
		[3347] _
		[3348] _
		[3349] _
		[3350] _
		[3351] _
		[3352] _
		[3353] _
		[3354] _
		[3355] _
		[3356] _
		[3357] _
		[3358] _
		[3359] _
		[3360] _
		[3361] _
		[3362] _
		[3363] _
		[3364] _
		[3365] _
		[3366] _
		[3367] _
		[3368] _
		[3369] _
		[3370] _
		[3371] _
		[3372] _
		[3373] _
		[3374] _
		[3375] _
		[3376] _
		[3377] _
		[3378] _
		[3379] _
		[3380] _
		[3381] _
		[3382] _
		[3383] _
		[3384] _
		[3385] _
		[3386] _
		[3387] _
		[3388] _
		[3389] _
		[3390] _
		[3391] _
		[3392] _
		[3393] _
		[3394] _
		[3395] _
		[3396] _
		[3397] _
		[3398] _
		[3399] _
		[3400] _
		[3401] _
		[3402] _
		[3403] _
		[3404] _
		[3405] _
		[3406] _
		[3407] _
		[3408] _
		[3409] _
		[3410] _
		[3411] _
		[3412] _
		[3413] _
		[3414] _
		[3415] _
		[3416] _
		[3417] _
		[3418] _
		[3419] _
		[3420] _
		[3421] _
		[3422] _
		[3423] _
		[3424] _
		[3425] _
		[3426] _
		[3427] _
		[3428] _
		[3429] _
		[3430] _
		[3431] _
		[3432] _
		[3433] _
		[3434] _
		[3435] _
		[3436] _
		[3437] _
		[3438] _
		[3439] _
		[3440] _
		[3441] _
		[3442] _
		[3443] _
		[3444] _
		[3445] _
		[3446] _
		[3447] _
		[3448] _
		[3449] _
		[3450] _
		[3451] _
		[3452] _
		[3453] _
		[3454] _
		[3455] _
		[3456] _
		[3457] _
		[3458] _
		[3459] _
		[3460] _
		[3461] _
		[3462] _
		[3463] _
		[3464] _
		[3465] _
		[3466] _
		[3467] _
		[3468] _
		[3469] _
		[3470] _
		[3471] _
		[3472] _
		[3473] _
		[3474] _
		[3475] _
		[3476] _
		[3477] _
		[3478] _
		[3479] _
		[3480] _
		[3481] _
		[3482] _
		[3483] _
		[3484] _
		[3485] _
		[3486] _
		[3487] _
		[3488] _
		[3489] _
		[3490] _
		[3491] _
		[3492] _
		[3493] _
		[3494] _
		[3495] _
		[3496] _
		[3497] _
		[3498] _
		[3499] _
		[3500] _
		[3501] _
		[3502] _
		[3503] _
		[3504] _
		[3505] _
		[3506] _
		[3507] _
		[3508] _
		[3509] _
		[3510] _
		[3511] _
		[3512] _
		[3513] _
		[3514] _
		[3515] _
		[3516] _
		[3517] _
		[3518] _
		[3519] _
		[3520] _
		[3521] _
		[3522] _
		[3523] _
		[3524] _
		[3525] _
		[3526] _
		[3527] _
		[3528] _
		[3529] _
		[3530] _
		[3531] _
		[3532] _
		[3533] _
		[3534] _
		[3535] _
		[3536] _
		[3537] _
		[3538] _
		[3539] _
		[3540] _
		[3541] _
		[3542] _
		[3543] _
		[3544] _
		[3545] _
		[3546] _
		[3547] _
		[3548] _
		[3549] _
		[3550] _
		[3551] _
		[3552] _
		[3553] _
		[3554] _
		[3555] _
		[3556] _
		[3557] _
		[3558] _
		[3559] _
		[3560] _
		[3561] _
		[3562] _
		[3563] _
		[3564] _
		[3565] _
		[3566] _
		[3567] _
		[3568] _
		[3569] _
		[3570] _
		[3571] _
		[3572] _
		[3573] _
		[3574] _
		[3575] _
		[3576] _
		[3577] _
		[3578] _
		[3579] _
		[3580] _
		[3581] _
		[3582] _
		[3583] _
		[3584] _
		[3585] _
		[3586] _
		[3587] _
		[3588] _
		[3589] _
		[3590] _
		[3591] _
		[3592] _
		[3593] _
		[3594] _
		[3595] _
		[3596] _
		[3597] _
		[3598] _
		[3599] _
		[3600] _
		[3601] _
		[3602] _
		[3603] _
		[3604] _
		[3605] _
		[3606] _
		[3607] _
		[3608] _
		[3609] _
		[3610] _
		[3611] _
		[3612] _
		[3613] _
		[3614] _
		[3615] _
		[3616] _
		[3617] _
		[3618] _
		[3619] _
		[3620] _
		[3621] _
		[3622] _
		[3623] _
		[3624] _
		[3625] _
		[3626] _
		[3627] _
		[3628] _
		[3629] _
		[3630] _
		[3631] _
		[3632] _
		[3633] _
		[3634] _
		[3635] _
		[3636] _
		[3637] _
		[3638] _
		[3639] _
		[3640] _
		[3641] _
		[3642] _
		[3643] _
		[3644] _
		[3645] _
		[3646] _
		[3647] _
		[3648] _
		[3649] _
		[3650] _
		[3651] _
		[3652] _
		[3653] _
		[3654] _
		[3655] _
		[3656] _
		[3657] _
		[3658] _
		[3659] _
		[3660] _
		[3661] _
		[3662] _
		[3663] _
		[3664] _
		[3665] _
		[3666] _
		[3667] _
		[3668] _
		[3669] _
		[3670] _
		[3671] _
		[3672] _
		[3673] _
		[3674] _
		[3675] _
		[3676] _
		[3677] _
		[3678] _
		[3679] _
		[3680] _
		[3681] _
		[3682] _
		[3683] _
		[3684] _
		[3685] _
		[3686] _
		[3687] _
		[3688] _
		[3689] _
		[3690] _
		[3691] _
		[3692] _
		[3693] _
		[3694] _
		[3695] _
		[3696] _
		[3697] _
		[3698] _
		[3699] _
		[3700] _
		[3701] _
		[3702] _
		[3703] _
		[3704] _
		[3705] _
		[3706] _
		[3707] _
		[3708] _
		[3709] _
		[3710] _
		[3711] _
		[3712] _
		[3713] _
		[3714] _
		[3715] _
		[3716] _
		[3717] _
		[3718] _
		[3719] _
		[3720] _
		[3721] _
		[3722] _
		[3723] _
		[3724] _
		[3725] _
		[3726] _
		[3727] _
		[3728] _
		[3729] _
		[3730] _
		[3731] _
		[3732] _
		[3733] _
		[3734] _
		[3735] _
		[3736] _
		[3737] _
		[3738] _
		[3739] _
		[3740] _
		[3741] _
		[3742] _
		[3743] _
		[3744] _
		[3745] _
		[3746] _
		[3747] _
		[3748] _
		[3749] _
		[3750] _
		[3751] _
		[3752] _
		[3753] _
		[3754] _
		[3755] _
		[3756] _
		[3757] _
		[3758] _
		[3759] _
		[3760] _
		[3761] _
		[3762] _
		[3763] _
		[3764] _
		[3765] _
		[3766] _
		[3767] _
		[3768] _
		[3769] _
		[3770] _
		[3771] _
		[3772] _
		[3773] _
		[3774] _
		[3775] _
		[3776] _
		[3777] _
		[3778] _
		[3779] _
		[3780] _
		[3781] _
		[3782] _
		[3783] _
		[3784] _
		[3785] _
		[3786] _
		[3787] _
		[3788] _
		[3789] _
		[3790] _
		[3791] _
		[3792] _
		[3793] _
		[3794] _
		[3795] _
		[3796] _
		[3797] _
		[3798] _
		[3799] _
		[3800] _
		[3801] _
		[3802] _
		[3803] _
		[3804] _
		[3805] _
		[3806] _
		[3807] _
		[3808] _
		[3809] _
		[3810] _
		[3811] _
		[3812] _
		[3813] _
		[3814] _
		[3815] _
		[3816] _
		[3817] _
		[3818] _
		[3819] _
		[3820] _
		[3821] _
		[3822] _
		[3823] _
		[3824] _
		[3825] _
		[3826] _
		[3827] _
		[3828] _
		[3829] _
		[3830] _
		[3831] _
		[3832] _
		[3833] _
		[3834] _
		[3835] _
		[3836] _
		[3837] _
		[3838] _
		[3839] _
		[3840] _
		[3841] _
		[3842] _
		[3843] _
		[3844] _
		[3845] _
		[3846] _
		[3847] _
		[3848] _
		[3849] _
		[3850] _
		[3851] _
		[3852] _
		[3853] _
		[3854] _
		[3855] _
		[3856] _
		[3857] _
		[3858] _
		[3859] _
		[3860] _
		[3861] _
		[3862] _
		[3863] _
		[3864] _
		[3865] _
		[3866] _
		[3867] _
		[3868] _
		[3869] _
		[3870] _
		[3871] _
		[3872] _
		[3873] _
		[3874] _
		[3875] _
		[3876] _
		[3877] _
		[3878] _
		[3879] _
		[3880] _
		[3881] _
		[3882] _
		[3883] _
		[3884] _
		[3885] _
		[3886] _
		[3887] _
		[3888] _
		[3889] _
		[3890] _
		[3891] _
		[3892] _
		[3893] _
		[3894] _
		[3895] _
		[3896] _
		[3897] _
		[3898] _
		[3899] _
		[3900] _
		[3901] _
		[3902] _
		[3903] _
		[3904] _
		[3905] _
		[3906] _
		[3907] _
		[3908] _
		[3909] _
		[3910] _
		[3911] _
		[3912] _
		[3913] _
		[3914] _
		[3915] _
		[3916] _
		[3917] _
		[3918] _
		[3919] _
		[3920] _
		[3921] _
		[3922] _
		[3923] _
		[3924] _
		[3925] _
		[3926] _
		[3927] _
		[3928] _
		[3929] _
		[3930] _
		[3931] _
		[3932] _
		[3933] _
		[3934] _
		[3935] _
		[3936] _
		[3937] _
		[3938] _
		[3939] _
		[3940] _
		[3941] _
		[3942] _
		[3943] _
		[3944] _
		[3945] _
		[3946] _
		[3947] _
		[3948] _
		[3949] _
		[3950] _
		[3951] _
		[3952] _
		[3953] _
		[3954] _
		[3955] _
		[3956] _
		[3957] _
		[3958] _
		[3959] _
		[3960] _
		[3961] _
		[3962] _
		[3963] _
		[3964] _
		[3965] _
		[3966] _
		[3967] _
		[3968] _
		[3969] _
		[3970] _
		[3971] _
		[3972] _
		[3973] _
		[3974] _
		[3975] _
		[3976] _
		[3977] _
		[3978] _
		[3979] _
		[3980] _
		[3981] _
		[3982] _
		[3983] _
		[3984] _
		[3985] _
		[3986] _
		[3987] _
		[3988] _
		[3989] _
		[3990] _
		[3991] _
		[3992] _
		[3993] _
		[3994] _
		[3995] _
		[3996] _
		[3997] _
		[3998] _
		[3999] _
		[4000] _
		[4001] _
		[4002] _
		[4003] _
		[4004] _
		[4005] _
		[4006] _
		[4007] _
		[4008] _
		[4009] _
		[4010] _
		[4011] _
		[4012] _
		[4013] _
		[4014] _
		[4015] _
		[4016] _
		[4017] _
		[4018] _
		[4019] _
		[4020] _
		[4021] _
		[4022] _
		[4023] _
		[4024] _
		[4025] _
		[4026] _
		[4027] _
		[4028] _
		[4029] _
		[4030] _
		[4031] _
		[4032] _
		[4033] _
		[4034] _
		[4035] _
		[4036] _
		[4037] _
		[4038] _
		[4039] _
		[4040] _
		[4041] _
		[4042] _
		[4043] _
		[4044] _
		[4045] _
		[4046] _
		[4047] _
		[4048] _
		[4049] _
		[4050] _
		[4051] _
		[4052] _
		[4053] _
		[4054] _
		[4055] _
		[4056] _
		[4057] _
		[4058] _
		[4059] _
		[4060] _
		[4061] _
		[4062] _
		[4063] _
		[4064] _
		[4065] _
		[4066] _
		[4067] _
		[4068] _
		[4069] _
		[4070] _
		[4071] _
		[4072] _
		[4073] _
		[4074] _
		[4075] _
		[4076] _
		[4077] _
		[4078] _
		[4079] _
		[4080] _
		[4081] _
		[4082] _
		[4083] _
		[4084] _
		[4085] _
		[4086] _
		[4087] _
		[4088] _
		[4089] _
		[4090] _
		[4091] _
		[4092] _
		[4093] _
		[4094] _
		[4095] _
		[4096] _
		[4097] _
		[4098] _
		[4099] _
		[4100] _
		[4101] _
		[4102] _
		[4103] _
		[4104] _
		[4105] _
		[4106] _
		[4107] _
		[4108] _
		[4109] _
		[4110] _
		[4111] _
		[4112] _
		[4113] _
		[4114] _
		[4115] _
		[4116] _
		[4117] _
		[4118] _
		[4119] _
		[4120] _
		[4121] _
		[4122] _
		[4123] _
		[4124] _
		[4125] _
		[4126] _
		[4127] _
		[4128] _
		[4129] _
		[4130] _
		[4131] _
		[4132] _
		[4133] _
		[4134] _
		[4135] _
		[4136] _
		[4137] _
		[4138] _
		[4139] _
		[4140] _
		[4141] _
		[4142] _
		[4143] _
		[4144] _
		[4145] _
		[4146] _
		[4147] _
		[4148] _
		[4149] _
		[4150] _
		[4151] _
		[4152] _
		[4153] _
		[4154] _
		[4155] _
		[4156] _
		[4157] _
		[4158] _
		[4159] _
		[4160] _
		[4161] _
		[4162] _
		[4163] _
		[4164] _
		[4165] _
		[4166] _
		[4167] _
		[4168] _
		[4169] _
		[4170] _
		[4171] _
		[4172] _
		[4173] _
		[4174] _
		[4175] _
		[4176] _
		[4177] _
		[4178] _
		[4179] _
		[4180] _
		[4181] _
		[4182] _
		[4183] _
		[4184] _
		[4185] _
		[4186] _
		[4187] _
		[4188] _
		[4189] _
		[4190] _
		[4191] _
		[4192] _
		[4193] _
		[4194] _
		[4195] _
		[4196] _
		[4197] _
		[4198] _
		[4199] _
		[4200] _
		[4201] _
		[4202] _
		[4203] _
		[4204] _
		[4205] _
		[4206] _
		[4207] _
		[4208] _
		[4209] _
		[4210] _
		[4211] _
		[4212] _
		[4213] _
		[4214] _
		[4215] _
		[4216] _
		[4217] _
		[4218] _
		[4219] _
		[4220] _
		[4221] _
		[4222] _
		[4223] _
		[4224] _
		[4225] _
		[4226] _
		[4227] _
		[4228] _
		[4229] _
		[4230] _
		[4231] _
		[4232] _
		[4233] _
		[4234] _
		[4235] _
		[4236] _
		[4237] _
		[4238] _
		[4239] _
		[4240] _
		[4241] _
		[4242] _
		[4243] _
		[4244] _
		[4245] _
		[4246] _
		[4247] _
		[4248] _
		[4249] _
		[4250] _
		[4251] _
		[4252] _
		[4253] _
		[4254] _
		[4255] _
		[4256] _
		[4257] _
		[4258] _
		[4259] _
		[4260] _
		[4261] _
		[4262] _
		[4263] _
		[4264] _
		[4265] _
		[4266] _
		[4267] _
		[4268] _
		[4269] _
		[4270] _
		[4271] _
		[4272] _
		[4273] _
		[4274] _
		[4275] _
		[4276] _
		[4277] _
		[4278] _
		[4279] _
		[4280] _
		[4281] _
		[4282] _
		[4283] _
		[4284] _
		[4285] _
		[4286] _
		[4287] _
		[4288] _
		[4289] _
		[4290] _
		[4291] _
		[4292] _
		[4293] _
		[4294] _
		[4295] _
		[4296] _
		[4297] _
		[4298] _
		[4299] _
		[4300] _
		[4301] _
		[4302] _
		[4303] _
		[4304] _
		[4305] _
		[4306] _
		[4307] _
		[4308] _
		[4309] _
		[4310] _
		[4311] _
		[4312] _
		[4313] _
		[4314] _
		[4315] _
		[4316] _
		[4317] _
		[4318] _
		[4319] _
		[4320] _
		[4321] _
		[4322] _
		[4323] _
		[4324] _
		[4325] _
		[4326] _
		[4327] _
		[4328] _
		[4329] _
		[4330] _
		[4331] _
		[4332] _
		[4333] _
		[4334] _
		[4335] _
		[4336] _
		[4337] _
		[4338] _
		[4339] _
		[4340] _
		[4341] _
		[4342] _
		[4343] _
		[4344] _
		[4345] _
		[4346] _
		[4347] _
		[4348] _
		[4349] _
		[4350] _
		[4351] _
		[4352] _
		[4353] _
		[4354] _
		[4355] _
		[4356] _
		[4357] _
		[4358] _
		[4359] _
		[4360] _
		[4361] _
		[4362] _
		[4363] _
		[4364] _
		[4365] _
		[4366] _
		[4367] _
		[4368] _
		[4369] _
		[4370] _
		[4371] _
		[4372] _
		[4373] _
		[4374] _
		[4375] _
		[4376] _
		[4377] _
		[4378] _
		[4379] _
		[4380] _
		[4381] _
		[4382] _
		[4383] _
		[4384] _
		[4385] _
		[4386] _
		[4387] _
		[4388] _
		[4389] _
		[4390] _
		[4391] _
		[4392] _
		[4393] _
		[4394] _
		[4395] _
		[4396] _
		[4397] _
		[4398] _
		[4399] _
		[4400] _
		[4401] _
		[4402] _
		[4403] _
		[4404] _
		[4405] _
		[4406] _
		[4407] _
		[4408] _
		[4409] _
		[4410] _
		[4411] _
		[4412] _
		[4413] _
		[4414] _
		[4415] _
		[4416] _
		[4417] _
		[4418] _
		[4419] _
		[4420] _
		[4421] _
		[4422] _
		[4423] _
		[4424] _
		[4425] _
		[4426] _
		[4427] _
		[4428] _
		[4429] _
		[4430] _
		[4431] _
		[4432] _
		[4433] _
		[4434] _
		[4435] _
		[4436] _
		[4437] _
		[4438] _
		[4439] _
		[4440] _
		[4441] _
		[4442] _
		[4443] _
		[4444] _
		[4445] _
		[4446] _
		[4447] _
		[4448] _
		[4449] _
		[4450] _
		[4451] _
		[4452] _
		[4453] _
		[4454] _
		[4455] _
		[4456] _
		[4457] _
		[4458] _
		[4459] _
		[4460] _
		[4461] _
		[4462] _
		[4463] _
		[4464] _
		[4465] _
		[4466] _
		[4467] _
		[4468] _
		[4469] _
		[4470] _
		[4471] _
		[4472] _
		[4473] _
		[4474] _
		[4475] _
		[4476] _
		[4477] _
		[4478] _
		[4479] _
		[4480] _
		[4481] _
		[4482] _
		[4483] _
		[4484] _
		[4485] _
		[4486] _
		[4487] _
		[4488] _
		[4489] _
		[4490] _
		[4491] _
		[4492] _
		[4493] _
		[4494] _
		[4495] _
		[4496] _
		[4497] _
		[4498] _
		[4499] _
		[4500] _
		[4501] _
		[4502] _
		[4503] _
		[4504] _
		[4505] _
		[4506] _
		[4507] _
		[4508] _
		[4509] _
		[4510] _
		[4511] _
		[4512] _
		[4513] _
		[4514] _
		[4515] _
		[4516] _
		[4517] _
		[4518] _
		[4519] _
		[4520] _
		[4521] _
		[4522] _
		[4523] _
		[4524] _
		[4525] _
		[4526] _
		[4527] _
		[4528] _
		[4529] _
		[4530] _
		[4531] _
		[4532] _
		[4533] _
		[4534] _
		[4535] _
		[4536] _
		[4537] _
		[4538] _
		[4539] _
		[4540] _
		[4541] _
		[4542] _
		[4543] _
		[4544] _
		[4545] _
		[4546] _
		[4547] _
		[4548] _
		[4549] _
		[4550] _
		[4551] _
		[4552] _
		[4553] _
		[4554] _
		[4555] _
		[4556] _
		[4557] _
		[4558] _
		[4559] _
		[4560] _
		[4561] _
		[4562] _
		[4563] _
		[4564] _
		[4565] _
		[4566] _
		[4567] _
		[4568] _
		[4569] _
		[4570] _
		[4571] _
		[4572] _
		[4573] _
		[4574] _
		[4575] _
		[4576] _
		[4577] _
		[4578] _
		[4579] _
		[4580] _
		[4581] _
		[4582] _
		[4583] _
		[4584] _
		[4585] _
		[4586] _
		[4587] _
		[4588] _
		[4589] _
		[4590] _
		[4591] _
		[4592] _
		[4593] _
		[4594] _
		[4595] _
		[4596] _
		[4597] _
		[4598] _
		[4599] _
		[4600] _
		[4601] _
		[4602] _
		[4603] _
		[4604] _
		[4605] _
		[4606] _
		[4607] _
		[4608] _
		[4609] _
		[4610] _
		[4611] _
		[4612] _
		[4613] _
		[4614] _
		[4615] _
		[4616] _
		[4617] _
		[4618] _
		[4619] _
		[4620] _
		[4621] _
		[4622] _
		[4623] _
		[4624] _
		[4625] _
		[4626] _
		[4627] _
		[4628] _
		[4629] _
		[4630] _
		[4631] _
		[4632] _
		[4633] _
		[4634] _
		[4635] _
		[4636] _
		[4637] _
		[4638] _
		[4639] _
		[4640] _
		[4641] _
		[4642] _
		[4643] _
		[4644] _
		[4645] _
		[4646] _
		[4647] _
		[4648] _
		[4649] _
		[4650] _
		[4651] _
		[4652] _
		[4653] _
		[4654] _
		[4655] _
		[4656] _
		[4657] _
		[4658] _
		[4659] _
		[4660] _
		[4661] _
		[4662] _
		[4663] _
		[4664] _
		[4665] _
		[4666] _
		[4667] _
		[4668] _
		[4669] _
		[4670] _
		[4671] _
		[4672] _
		[4673] _
		[4674] _
		[4675] _
		[4676] _
		[4677] _
		[4678] _
		[4679] _
		[4680] _
		[4681] _
		[4682] _
		[4683] _
		[4684] _
		[4685] _
		[4686] _
		[4687] _
		[4688] _
		[4689] _
		[4690] _
		[4691] _
		[4692] _
		[4693] _
		[4694] _
		[4695] _
		[4696] _
		[4697] _
		[4698] _
		[4699] _
		[4700] _
		[4701] _
		[4702] _
		[4703] _
		[4704] _
		[4705] _
		[4706] _
		[4707] _
		[4708] _
		[4709] _
		[4710] _
		[4711] _
		[4712] _
		[4713] _
		[4714] _
		[4715] _
		[4716] _
		[4717] _
		[4718] _
		[4719] _
		[4720] _
		[4721] _
		[4722] _
		[4723] _
		[4724] _
		[4725] _
		[4726] _
		[4727] _
		[4728] _
		[4729] _
		[4730] _
		[4731] _
		[4732] _
		[4733] _
		[4734] _
		[4735] _
		[4736] _
		[4737] _
		[4738] _
		[4739] _
		[4740] _
		[4741] _
		[4742] _
		[4743] _
		[4744] _
		[4745] _
		[4746] _
		[4747] _
		[4748] _
		[4749] _
		[4750] _
		[4751] _
		[4752] _
		[4753] _
		[4754] _
		[4755] _
		[4756] _
		[4757] _
		[4758] _
		[4759] _
		[4760] _
		[4761] _
		[4762] _
		[4763] _
		[4764] _
		[4765] _
		[4766] _
		[4767] _
		[4768] _
		[4769] _
		[4770] _
		[4771] _
		[4772] _
		[4773] _
		[4774] _
		[4775] _
		[4776] _
		[4777] _
		[4778] _
		[4779] _
		[4780] _
		[4781] _
		[4782] _
		[4783] _
		[4784] _
		[4785] _
		[4786] _
		[4787] _
		[4788] _
		[4789] _
		[4790] _
		[4791] _
		[4792] _
		[4793] _
		[4794] _
		[4795] _
		[4796] _
		[4797] _
		[4798] _
		[4799] _
		[4800] _
		[4801] _
		[4802] _
		[4803] _
		[4804] _
		[4805] _
		[4806] _
		[4807] _
		[4808] _
		[4809] _
		[4810] _
		[4811] _
		[4812] _
		[4813] _
		[4814] _
		[4815] _
		[4816] _
		[4817] _
		[4818] _
		[4819] _
		[4820] _
		[4821] _
		[4822] _
		[4823] _
		[4824] _
		[4825] _
		[4826] _
		[4827] _
		[4828] _
		[4829] _
		[4830] _
		[4831] _
		[4832] _
		[4833] _
		[4834] _
		[4835] _
		[4836] _
		[4837] _
		[4838] _
		[4839] _
		[4840] _
		[4841] _
		[4842] _
		[4843] _
		[4844] _
		[4845] _
		[4846] _
		[4847] _
		[4848] _
		[4849] _
		[4850] _
		[4851] _
		[4852] _
		[4853] _
		[4854] _
		[4855] _
		[4856] _
		[4857] _
		[4858] _
		[4859] _
		[4860] _
		[4861] _
		[4862] _
		[4863] _
		[4864] _
		[4865] _
		[4866] _
		[4867] _
		[4868] _
		[4869] _
		[4870] _
		[4871] _
		[4872] _
		[4873] _
		[4874] _
		[4875] _
		[4876] _
		[4877] _
		[4878] _
		[4879] _
		[4880] _
		[4881] _
		[4882] _
		[4883] _
		[4884] _
		[4885] _
		[4886] _
		[4887] _
		[4888] _
		[4889] _
		[4890] _
		[4891] _
		[4892] _
		[4893] _
		[4894] _
		[4895] _
		[4896] _
		[4897] _
		[4898] _
		[4899] _
		[4900] _
		[4901] _
		[4902] _
		[4903] _
		[4904] _
		[4905] _
		[4906] _
		[4907] _
		[4908] _
		[4909] _
		[4910] _
		[4911] _
		[4912] _
		[4913] _
		[4914] _
		[4915] _
		[4916] _
		[4917] _
		[4918] _
		[4919] _
		[4920] _
		[4921] _
		[4922] _
		[4923] _
		[4924] _
		[4925] _
		[4926] _
		[4927] _
		[4928] _
		[4929] _
		[4930] _
		[4931] _
		[4932] _
		[4933] _
		[4934] _
		[4935] _
		[4936] _
		[4937] _
		[4938] _
		[4939] _
		[4940] _
		[4941] _
		[4942] _
		[4943] _
		[4944] _
		[4945] _
		[4946] _
		[4947] _
		[4948] _
		[4949] _
		[4950] _
		[4951] _
		[4952] _
		[4953] _
		[4954] _
		[4955] _
		[4956] _
		[4957] _
		[4958] _
		[4959] _
		[4960] _
		[4961] _
		[4962] _
		[4963] _
		[4964] _
		[4965] _
		[4966] _
		[4967] _
		[4968] _
		[4969] _
		[4970] _
		[4971] _
		[4972] _
		[4973] _
		[4974] _
		[4975] _
		[4976] _
		[4977] _
		[4978] _
		[4979] _
		[4980] _
		[4981] _
		[4982] _
		[4983] _
		[4984] _
		[4985] _
		[4986] _
		[4987] _
		[4988] _
		[4989] _
		[4990] _
		[4991] _
		[4992] _
		[4993] _
		[4994] _
		[4995] _
		[4996] _
		[4997] _
		[4998] _
		[4999] _
		[5000] _
		[5001] _
		[5002] _
		[5003] _
		[5004] _
		[5005] _
		[5006] _
		[5007] _
		[5008] _
		[5009] _
		[5010] _
		[5011] _
		[5012] _
		[5013] _
		[5014] _
		[5015] _
		[5016] _
		[5017] _
		[5018] _
		[5019] _
		[5020] _
		[5021] _
		[5022] _
		[5023] _
		[5024] _
		[5025] _
		[5026] _
		[5027] _
		[5028] _
		[5029] _
		[5030] _
		[5031] _
		[5032] _
		[5033] _
		[5034] _
		[5035] _
		[5036] _
		[5037] _
		[5038] _
		[5039] _
		[5040] _
		[5041] _
		[5042] _
		[5043] _
		[5044] _
		[5045] _
		[5046] _
		[5047] _
		[5048] _
		[5049] _
		[5050] _
		[5051] _
		[5052] _
		[5053] _
		[5054] _
		[5055] _
		[5056] _
		[5057] _
		[5058] _
		[5059] _
		[5060] _
		[5061] _
		[5062] _
		[5063] _
		[5064] _
		[5065] _
		[5066] _
		[5067] _
		[5068] _
		[5069] _
		[5070] _
		[5071] _
		[5072] _
		[5073] _
		[5074] _
		[5075] _
		[5076] _
		[5077] _
		[5078] _
		[5079] _
		[5080] _
		[5081] _
		[5082] _
		[5083] _
		[5084] _
		[5085] _
		[5086] _
		[5087] _
		[5088] _
		[5089] _
		[5090] _
		[5091] _
		[5092] _
		[5093] _
		[5094] _
		[5095] _
		[5096] _
		[5097] _
		[5098] _
		[5099] _
		[5100] _
		[5101] _
		[5102] _
		[5103] _
		[5104] _
		[5105] _
		[5106] _
		[5107] _
		[5108] _
		[5109] _
		[5110] _
		[5111] _
		[5112] _
		[5113] _
		[5114] _
		[5115] _
		[5116] _
		[5117] _
		[5118] _
		[5119] _
		[5120] _
		[5121] _
		[5122] _
		[5123] _
		[5124] _
		[5125] _
		[5126] _
		[5127] _
		[5128] _
		[5129] _
		[5130] _
		[5131] _
		[5132] _
		[5133] _
		[5134] _
		[5135] _
		[5136] _
		[5137] _
		[5138] _
		[5139] _
		[5140] _
		[5141] _
		[5142] _
		[5143] _
		[5144] _
		[5145] _
		[5146] _
		[5147] _
		[5148] _
		[5149] _
		[5150] _
		[5151] _
		[5152] _
		[5153] _
		[5154] _
		[5155] _
		[5156] _
		[5157] _
		[5158] _
		[5159] _
		[5160] _
		[5161] _
		[5162] _
		[5163] _
		[5164] _
		[5165] _
		[5166] _
		[5167] _
		[5168] _
		[5169] _
		[5170] _
		[5171] _
		[5172] _
		[5173] _
		[5174] _
		[5175] _
		[5176] _
		[5177] _
		[5178] _
		[5179] _
		[5180] _
		[5181] _
		[5182] _
		[5183] _
		[5184] _
		[5185] _
		[5186] _
		[5187] _
		[5188] _
		[5189] _
		[5190] _
		[5191] _
		[5192] _
		[5193] _
		[5194] _
		[5195] _
		[5196] _
		[5197] _
		[5198] _
		[5199] _
		[5200] _
		[5201] _
		[5202] _
		[5203] _
		[5204] _
		[5205] _
		[5206] _
		[5207] _
		[5208] _
		[5209] _
		[5210] _
		[5211] _
		[5212] _
		[5213] _
		[5214] _
		[5215] _
		[5216] _
		[5217] _
		[5218] _
		[5219] _
		[5220] _
		[5221] _
		[5222] _
		[5223] _
		[5224] _
		[5225] _
		[5226] _
		[5227] _
		[5228] _
		[5229] _
		[5230] _
		[5231] _
		[5232] _
		[5233] _
		[5234] _
		[5235] _
		[5236] _
		[5237] _
		[5238] _
		[5239] _
		[5240] _
		[5241] _
		[5242] _
		[5243] _
		[5244] _
		[5245] _
		[5246] _
		[5247] _
		[5248] _
		[5249] _
		[5250] _
		[5251] _
		[5252] _
		[5253] _
		[5254] _
		[5255] _
		[5256] _
		[5257] _
		[5258] _
		[5259] _
		[5260] _
		[5261] _
		[5262] _
		[5263] _
		[5264] _
		[5265] _
		[5266] _
		[5267] _
		[5268] _
		[5269] _
		[5270] _
		[5271] _
		[5272] _
		[5273] _
		[5274] _
		[5275] _
		[5276] _
		[5277] _
		[5278] _
		[5279] _
		[5280] _
		[5281] _
		[5282] _
		[5283] _
		[5284] _
		[5285] _
		[5286] _
		[5287] _
		[5288] _
		[5289] _
		[5290] _
		[5291] _
		[5292] _
		[5293] _
		[5294] _
		[5295] _
		[5296] _
		[5297] _
		[5298] _
		[5299] _
		[5300] _
		[5301] _
		[5302] _
		[5303] _
		[5304] _
		[5305] _
		[5306] _
		[5307] _
		[5308] _
		[5309] _
		[5310] _
		[5311] _
		[5312] _
		[5313] _
		[5314] _
		[5315] _
		[5316] _
		[5317] _
		[5318] _
		[5319] _
		[5320] _
		[5321] _
		[5322] _
		[5323] _
		[5324] _
		[5325] _
		[5326] _
		[5327] _
		[5328] _
		[5329] _
		[5330] _
		[5331] _
		[5332] _
		[5333] _
		[5334] _
		[5335] _
		[5336] _
		[5337] _
		[5338] _
		[5339] _
		[5340] _
		[5341] _
		[5342] _
		[5343] _
		[5344] _
		[5345] _
		[5346] _
		[5347] _
		[5348] _
		[5349] _
		[5350] _
		[5351] _
		[5352] _
		[5353] _
		[5354] _
		[5355] _
		[5356] _
		[5357] _
		[5358] _
		[5359] _
		[5360] _
		[5361] _
		[5362] _
		[5363] _
		[5364] _
		[5365] _
		[5366] _
		[5367] _
		[5368] _
		[5369] _
		[5370] _
		[5371] _
		[5372] _
		[5373] _
		[5374] _
		[5375] _
		[5376] _
		[5377] _
		[5378] _
		[5379] _
		[5380] _
		[5381] _
		[5382] _
		[5383] _
		[5384] _
		[5385] _
		[5386] _
		[5387] _
		[5388] _
		[5389] _
		[5390] _
		[5391] _
		[5392] _
		[5393] _
		[5394] _
		[5395] _
		[5396] _
		[5397] _
		[5398] _
		[5399] _
		[5400] _
		[5401] _
		[5402] _
		[5403] _
		[5404] _
		[5405] _
		[5406] _
		[5407] _
		[5408] _
		[5409] _
		[5410] _
		[5411] _
		[5412] _
		[5413] _
		[5414] _
		[5415] _
		[5416] _
		[5417] _
		[5418] _
		[5419] _
		[5420] _
		[5421] _
		[5422] _
		[5423] _
		[5424] _
		[5425] _
		[5426] _
		[5427] _
		[5428] _
		[5429] _
		[5430] _
		[5431] _
		[5432] _
		[5433] _
		[5434] _
		[5435] _
		[5436] _
		[5437] _
		[5438] _
		[5439] _
		[5440] _
		[5441] _
		[5442] _
		[5443] _
		[5444] _
		[5445] _
		[5446] _
		[5447] _
		[5448] _
		[5449] _
		[5450] _
		[5451] _
		[5452] _
		[5453] _
		[5454] _
		[5455] _
		[5456] _
		[5457] _
		[5458] _
		[5459] _
		[5460] _
		[5461] _
		[5462] _
		[5463] _
		[5464] _
		[5465] _
		[5466] _
		[5467] _
		[5468] _
		[5469] _
		[5470] _
		[5471] _
		[5472] _
		[5473] _
		[5474] _
		[5475] _
		[5476] _
		[5477] _
		[5478] _
		[5479] _
		[5480] _
		[5481] _
		[5482] _
		[5483] _
		[5484] _
		[5485] _
		[5486] _
		[5487] _
		[5488] _
		[5489] _
		[5490] _
		[5491] _
		[5492] _
		[5493] _
		[5494] _
		[5495] _
		[5496] _
		[5497] _
		[5498] _
		[5499] _
		[5500] _
		[5501] _
		[5502] _
		[5503] _
		[5504] _
		[5505] _
		[5506] _
		[5507] _
		[5508] _
		[5509] _
		[5510] _
		[5511] _
		[5512] _
		[5513] _
		[5514] _
		[5515] _
		[5516] _
		[5517] _
		[5518] _
		[5519] _
		[5520] _
		[5521] _
		[5522] _
		[5523] _
		[5524] _
		[5525] _
		[5526] _
		[5527] _
		[5528] _
		[5529] _
		[5530] _
		[5531] _
		[5532] _
		[5533] _
		[5534] _
		[5535] _
		[5536] _
		[5537] _
		[5538] _
		[5539] _
		[5540] _
		[5541] _
		[5542] _
		[5543] _
		[5544] _
		[5545] _
		[5546] _
		[5547] _
		[5548] _
		[5549] _
		[5550] _
		[5551] _
		[5552] _
		[5553] _
		[5554] _
		[5555] _
		[5556] _
		[5557] _
		[5558] _
		[5559] _
		[5560] _
		[5561] _
		[5562] _
		[5563] _
		[5564] _
		[5565] _
		[5566] _
		[5567] _
		[5568] _
		[5569] _
		[5570] _
		[5571] _
		[5572] _
		[5573] _
		[5574] _
		[5575] _
		[5576] _
		[5577] _
		[5578] _
		[5579] _
		[5580] _
		[5581] _
		[5582] _
		[5583] _
		[5584] _
		[5585] _
		[5586] _
		[5587] _
		[5588] _
		[5589] _
		[5590] _
		[5591] _
		[5592] _
		[5593] _
		[5594] _
		[5595] _
		[5596] _
		[5597] _
		[5598] _
		[5599] _
		[5600] _
		[5601] _
		[5602] _
		[5603] _
		[5604] _
		[5605] _
		[5606] _
		[5607] _
		[5608] _
		[5609] _
		[5610] _
		[5611] _
		[5612] _
		[5613] _
		[5614] _
		[5615] _
		[5616] _
		[5617] _
		[5618] _
		[5619] _
		[5620] _
		[5621] _
		[5622] _
		[5623] _
		[5624] _
		[5625] _
		[5626] _
		[5627] _
		[5628] _
		[5629] _
		[5630] _
		[5631] _
		[5632] _
		[5633] _
		[5634] _
		[5635] _
		[5636] _
		[5637] _
		[5638] _
		[5639] _
		[5640] _
		[5641] _
		[5642] _
		[5643] _
		[5644] _
		[5645] _
		[5646] _
		[5647] _
		[5648] _
		[5649] _
		[5650] _
		[5651] _
		[5652] _
		[5653] _
		[5654] _
		[5655] _
		[5656] _
		[5657] _
		[5658] _
		[5659] _
		[5660] _
		[5661] _
		[5662] _
		[5663] _
		[5664] _
		[5665] _
		[5666] _
		[5667] _
		[5668] _
		[5669] _
		[5670] _
		[5671] _
		[5672] _
		[5673] _
		[5674] _
		[5675] _
		[5676] _
		[5677] _
		[5678] _
		[5679] _
		[5680] _
		[5681] _
		[5682] _
		[5683] _
		[5684] _
		[5685] _
		[5686] _
		[5687] _
		[5688] _
		[5689] _
		[5690] _
		[5691] _
		[5692] _
		[5693] _
		[5694] _
		[5695] _
		[5696] _
		[5697] _
		[5698] _
		[5699] _
		[5700] _
		[5701] _
		[5702] _
		[5703] _
		[5704] _
		[5705] _
		[5706] _
		[5707] _
		[5708] _
		[5709] _
		[5710] _
		[5711] _
		[5712] _
		[5713] _
		[5714] _
		[5715] _
		[5716] _
		[5717] _
		[5718] _
		[5719] _
		[5720] _
		[5721] _
		[5722] _
		[5723] _
		[5724] _
		[5725] _
		[5726] _
		[5727] _
		[5728] _
		[5729] _
		[5730] _
		[5731] _
		[5732] _
		[5733] _
		[5734] _
		[5735] _
		[5736] _
		[5737] _
		[5738] _
		[5739] _
		[5740] _
		[5741] _
		[5742] _
		[5743] _
		[5744] _
		[5745] _
		[5746] _
		[5747] _
		[5748] _
		[5749] _
		[5750] _
		[5751] _
		[5752] _
		[5753] _
		[5754] _
		[5755] _
		[5756] _
		[5757] _
		[5758] _
		[5759] _
		[5760] _
		[5761] _
		[5762] _
		[5763] _
		[5764] _
		[5765] _
		[5766] _
		[5767] _
		[5768] _
		[5769] _
		[5770] _
		[5771] _
		[5772] _
		[5773] _
		[5774] _
		[5775] _
		[5776] _
		[5777] _
		[5778] _
		[5779] _
		[5780] _
		[5781] _
		[5782] _
		[5783] _
		[5784] _
		[5785] _
		[5786] _
		[5787] _
		[5788] _
		[5789] _
		[5790] _
		[5791] _
		[5792] _
		[5793] _
		[5794] _
		[5795] _
		[5796] _
		[5797] _
		[5798] _
		[5799] _
		[5800] _
		[5801] _
		[5802] _
		[5803] _
		[5804] _
		[5805] _
		[5806] _
		[5807] _
		[5808] _
		[5809] _
		[5810] _
		[5811] _
		[5812] _
		[5813] _
		[5814] _
		[5815] _
		[5816] _
		[5817] _
		[5818] _
		[5819] _
		[5820] _
		[5821] _
		[5822] _
		[5823] _
		[5824] _
		[5825] _
		[5826] _
		[5827] _
		[5828] _
		[5829] _
		[5830] _
		[5831] _
		[5832] _
		[5833] _
		[5834] _
		[5835] _
		[5836] _
		[5837] _
		[5838] _
		[5839] _
		[5840] _
		[5841] _
		[5842] _
		[5843] _
		[5844] _
		[5845] _
		[5846] _
		[5847] _
		[5848] _
		[5849] _
		[5850] _
		[5851] _
		[5852] _
		[5853] _
		[5854] _
		[5855] _
		[5856] _
		[5857] _
		[5858] _
		[5859] _
		[5860] _
		[5861] _
		[5862] _
		[5863] _
		[5864] _
		[5865] _
		[5866] _
		[5867] _
		[5868] _
		[5869] _
		[5870] _
		[5871] _
		[5872] _
		[5873] _
		[5874] _
		[5875] _
		[5876] _
		[5877] _
		[5878] _
		[5879] _
		[5880] _
		[5881] _
		[5882] _
		[5883] _
		[5884] _
		[5885] _
		[5886] _
		[5887] _
		[5888] _
		[5889] _
		[5890] _
		[5891] _
		[5892] _
		[5893] _
		[5894] _
		[5895] _
		[5896] _
		[5897] _
		[5898] _
		[5899] _
		[5900] _
		[5901] _
		[5902] _
		[5903] _
		[5904] _
		[5905] _
		[5906] _
		[5907] _
		[5908] _
		[5909] _
		[5910] _
		[5911] _
		[5912] _
		[5913] _
		[5914] _
		[5915] _
		[5916] _
		[5917] _
		[5918] _
		[5919] _
		[5920] _
		[5921] _
		[5922] _
		[5923] _
		[5924] _
		[5925] _
		[5926] _
		[5927] _
		[5928] _
		[5929] _
		[5930] _
		[5931] _
		[5932] _
		[5933] _
		[5934] _
		[5935] _
		[5936] _
		[5937] _
		[5938] _
		[5939] _
		[5940] _
		[5941] _
		[5942] _
		[5943] _
		[5944] _
		[5945] _
		[5946] _
		[5947] _
		[5948] _
		[5949] _
		[5950] _
		[5951] _
		[5952] _
		[5953] _
		[5954] _
		[5955] _
		[5956] _
		[5957] _
		[5958] _
		[5959] _
		[5960] _
		[5961] _
		[5962] _
		[5963] _
		[5964] _
		[5965] _
		[5966] _
		[5967] _
		[5968] _
		[5969] _
		[5970] _
		[5971] _
		[5972] _
		[5973] _
		[5974] _
		[5975] _
		[5976] _
		[5977] _
		[5978] _
		[5979] _
		[5980] _
		[5981] _
		[5982] _
		[5983] _
		[5984] _
		[5985] _
		[5986] _
		[5987] _
		[5988] _
		[5989] _
		[5990] _
		[5991] _
		[5992] _
		[5993] _
		[5994] _
		[5995] _
		[5996] _
		[5997] _
		[5998] _
		[5999] _
		[6000] _
		[6001] _
		[6002] _
		[6003] _
		[6004] _
		[6005] _
		[6006] _
		[6007] _
		[6008] _
		[6009] _
		[6010] _
		[6011] _
		[6012] _
		[6013] _
		[6014] _
		[6015] _
		[6016] _
		[6017] _
		[6018] _
		[6019] _
		[6020] _
		[6021] _
		[6022] _
		[6023] _
		[6024] _
		[6025] _
		[6026] _
		[6027] _
		[6028] _
		[6029] _
		[6030] _
		[6031] _
		[6032] _
		[6033] _
		[6034] _
		[6035] _
		[6036] _
		[6037] _
		[6038] _
		[6039] _
		[6040] _
		[6041] _
		[6042] _
		[6043] _
		[6044] _
		[6045] _
		[6046] _
		[6047] _
		[6048] _
		[6049] _
		[6050] _
		[6051] _
		[6052] _
		[6053] _
		[6054] _
		[6055] _
		[6056] _
		[6057] _
		[6058] _
		[6059] _
		[6060] _
		[6061] _
		[6062] _
		[6063] _
		[6064] _
		[6065] _
		[6066] _
		[6067] _
		[6068] _
		[6069] _
		[6070] _
		[6071] _
		[6072] _
		[6073] _
		[6074] _
		[6075] _
		[6076] _
		[6077] _
		[6078] _
		[6079] _
		[6080] _
		[6081] _
		[6082] _
		[6083] _
		[6084] _
		[6085] _
		[6086] _
		[6087] _
		[6088] _
		[6089] _
		[6090] _
		[6091] _
		[6092] _
		[6093] _
		[6094] _
		[6095] _
		[6096] _
		[6097] _
		[6098] _
		[6099] _
		[6100] _
		[6101] _
		[6102] _
		[6103] _
		[6104] _
		[6105] _
		[6106] _
		[6107] _
		[6108] _
		[6109] _
		[6110] _
		[6111] _
		[6112] _
		[6113] _
		[6114] _
		[6115] _
		[6116] _
		[6117] _
		[6118] _
		[6119] _
		[6120] _
		[6121] _
		[6122] _
		[6123] _
		[6124] _
		[6125] _
		[6126] _
		[6127] _
		[6128] _
		[6129] _
		[6130] _
		[6131] _
		[6132] _
		[6133] _
		[6134] _
		[6135] _
		[6136] _
		[6137] _
		[6138] _
		[6139] _
		[6140] _
		[6141] _
		[6142] _
		[6143] _
		[6144] _
		[6145] _
		[6146] _
		[6147] _
		[6148] _
		[6149] _
		[6150] _
		[6151] _
		[6152] _
		[6153] _
		[6154] _
		[6155] _
		[6156] _
		[6157] _
		[6158] _
		[6159] _
		[6160] _
		[6161] _
		[6162] _
		[6163] _
		[6164] _
		[6165] _
		[6166] _
		[6167] _
		[6168] _
		[6169] _
		[6170] _
		[6171] _
		[6172] _
		[6173] _
		[6174] _
		[6175] _
		[6176] _
		[6177] _
		[6178] _
		[6179] _
		[6180] _
		[6181] _
		[6182] _
		[6183] _
		[6184] _
		[6185] _
		[6186] _
		[6187] _
		[6188] _
		[6189] _
		[6190] _
		[6191] _
		[6192] _
		[6193] _
		[6194] _
		[6195] _
		[6196] _
		[6197] _
		[6198] _
		[6199] _
		[6200] _
		[6201] _
		[6202] _
		[6203] _
		[6204] _
		[6205] _
		[6206] _
		[6207] _
		[6208] _
		[6209] _
		[6210] _
		[6211] _
		[6212] _
		[6213] _
		[6214] _
		[6215] _
		[6216] _
		[6217] _
		[6218] _
		[6219] _
		[6220] _
		[6221] _
		[6222] _
		[6223] _
		[6224] _
		[6225] _
		[6226] _
		[6227] _
		[6228] _
		[6229] _
		[6230] _
		[6231] _
		[6232] _
		[6233] _
		[6234] _
		[6235] _
		[6236] _
		[6237] _
		[6238] _
		[6239] _
		[6240] _
		[6241] _
		[6242] _
		[6243] _
		[6244] _
		[6245] _
		[6246] _
		[6247] _
		[6248] _
		[6249] _
		[6250] _
		[6251] _
		[6252] _
		[6253] _
		[6254] _
		[6255] _
		[6256] _
		[6257] _
		[6258] _
		[6259] _
		[6260] _
		[6261] _
		[6262] _
		[6263] _
		[6264] _
		[6265] _
		[6266] _
		[6267] _
		[6268] _
		[6269] _
		[6270] _
		[6271] _
		[6272] _
		[6273] _
		[6274] _
		[6275] _
		[6276] _
		[6277] _
		[6278] _
		[6279] _
		[6280] _
		[6281] _
		[6282] _
		[6283] _
		[6284] _
		[6285] _
		[6286] _
		[6287] _
		[6288] _
		[6289] _
		[6290] _
		[6291] _
		[6292] _
		[6293] _
		[6294] _
		[6295] _
		[6296] _
		[6297] _
		[6298] _
		[6299] _
		[6300] _
		[6301] _
		[6302] _
		[6303] _
		[6304] _
		[6305] _
		[6306] _
		[6307] _
		[6308] _
		[6309] _
		[6310] _
		[6311] _
		[6312] _
		[6313] _
		[6314] _
		[6315] _
		[6316] _
		[6317] _
		[6318] _
		[6319] _
		[6320] _
		[6321] _
		[6322] _
		[6323] _
		[6324] _
		[6325] _
		[6326] _
		[6327] _
		[6328] _
		[6329] _
		[6330] _
		[6331] _
		[6332] _
		[6333] _
		[6334] _
		[6335] _
		[6336] _
		[6337] _
		[6338] _
		[6339] _
		[6340] _
		[6341] _
		[6342] _
		[6343] _
		[6344] _
		[6345] _
		[6346] _
		[6347] _
		[6348] _
		[6349] _
		[6350] _
		[6351] _
		[6352] _
		[6353] _
		[6354] _
		[6355] _
		[6356] _
		[6357] _
		[6358] _
		[6359] _
		[6360] _
		[6361] _
		[6362] _
		[6363] _
		[6364] _
		[6365] _
		[6366] _
		[6367] _
		[6368] _
		[6369] _
		[6370] _
		[6371] _
		[6372] _
		[6373] _
		[6374] _
		[6375] _
		[6376] _
		[6377] _
		[6378] _
		[6379] _
		[6380] _
		[6381] _
		[6382] _
		[6383] _
		[6384] _
		[6385] _
		[6386] _
		[6387] _
		[6388] _
		[6389] _
		[6390] _
		[6391] _
		[6392] _
		[6393] _
		[6394] _
		[6395] _
		[6396] _
		[6397] _
		[6398] _
		[6399] _
		[6400] _
		[6401] _
		[6402] _
		[6403] _
		[6404] _
		[6405] _
		[6406] _
		[6407] _
		[6408] _
		[6409] _
		[6410] _
		[6411] _
		[6412] _
		[6413] _
		[6414] _
		[6415] _
		[6416] _
		[6417] _
		[6418] _
		[6419] _
		[6420] _
		[6421] _
		[6422] _
		[6423] _
		[6424] _
		[6425] _
		[6426] _
		[6427] _
		[6428] _
		[6429] _
		[6430] _
		[6431] _
		[6432] _
		[6433] _
		[6434] _
		[6435] _
		[6436] _
		[6437] _
		[6438] _
		[6439] _
		[6440] _
		[6441] _
		[6442] _
		[6443] _
		[6444] _
		[6445] _
		[6446] _
		[6447] _
		[6448] _
		[6449] _
		[6450] _
		[6451] _
		[6452] _
		[6453] _
		[6454] _
		[6455] _
		[6456] _
		[6457] _
		[6458] _
		[6459] _
		[6460] _
		[6461] _
		[6462] _
		[6463] _
		[6464] _
		[6465] _
		[6466] _
		[6467] _
		[6468] _
		[6469] _
		[6470] _
		[6471] _
		[6472] _
		[6473] _
		[6474] _
		[6475] _
		[6476] _
		[6477] _
		[6478] _
		[6479] _
		[6480] _
		[6481] _
		[6482] _
		[6483] _
		[6484] _
		[6485] _
		[6486] _
		[6487] _
		[6488] _
		[6489] _
		[6490] _
		[6491] _
		[6492] _
		[6493] _
		[6494] _
		[6495] _
		[6496] _
		[6497] _
		[6498] _
		[6499] _
		[6500] _
		[6501] _
		[6502] _
		[6503] _
		[6504] _
		[6505] _
		[6506] _
		[6507] _
		[6508] _
		[6509] _
		[6510] _
		[6511] _
		[6512] _
		[6513] _
		[6514] _
		[6515] _
		[6516] _
		[6517] _
		[6518] _
		[6519] _
		[6520] _
		[6521] _
		[6522] _
		[6523] _
		[6524] _
		[6525] _
		[6526] _
		[6527] _
		[6528] _
		[6529] _
		[6530] _
		[6531] _
		[6532] _
		[6533] _
		[6534] _
		[6535] _
		[6536] _
		[6537] _
		[6538] _
		[6539] _
		[6540] _
		[6541] _
		[6542] _
		[6543] _
		[6544] _
		[6545] _
		[6546] _
		[6547] _
		[6548] _
		[6549] _
		[6550] _
		[6551] _
		[6552] _
		[6553] _
		[6554] _
		[6555] _
		[6556] _
		[6557] _
		[6558] _
		[6559] _
		[6560] _
		[6561] _
		[6562] _
		[6563] _
		[6564] _
		[6565] _
		[6566] _
		[6567] _
		[6568] _
		[6569] _
		[6570] _
		[6571] _
		[6572] _
		[6573] _
		[6574] _
		[6575] _
		[6576] _
		[6577] _
		[6578] _
		[6579] _
		[6580] _
		[6581] _
		[6582] _
		[6583] _
		[6584] _
		[6585] _
		[6586] _
		[6587] _
		[6588] _
		[6589] _
		[6590] _
		[6591] _
		[6592] _
		[6593] _
		[6594] _
		[6595] _
		[6596] _
		[6597] _
		[6598] _
		[6599] _
		[6600] _
		[6601] _
		[6602] _
		[6603] _
		[6604] _
		[6605] _
		[6606] _
		[6607] _
		[6608] _
		[6609] _
		[6610] _
		[6611] _
		[6612] _
		[6613] _
		[6614] _
		[6615] _
		[6616] _
		[6617] _
		[6618] _
		[6619] _
		[6620] _
		[6621] _
		[6622] _
		[6623] _
		[6624] _
		[6625] _
		[6626] _
		[6627] _
		[6628] _
		[6629] _
		[6630] _
		[6631] _
		[6632] _
		[6633] _
		[6634] _
		[6635] _
		[6636] _
		[6637] _
		[6638] _
		[6639] _
		[6640] _
		[6641] _
		[6642] _
		[6643] _
		[6644] _
		[6645] _
		[6646] _
		[6647] _
		[6648] _
		[6649] _
		[6650] _
		[6651] _
		[6652] _
		[6653] _
		[6654] _
		[6655] _
		[6656] _
		[6657] _
		[6658] _
		[6659] _
		[6660] _
		[6661] _
		[6662] _
		[6663] _
		[6664] _
		[6665] _
		[6666] _
		[6667] _
		[6668] _
		[6669] _
		[6670] _
		[6671] _
		[6672] _
		[6673] _
		[6674] _
		[6675] _
		[6676] _
		[6677] _
		[6678] _
		[6679] _
		[6680] _
		[6681] _
		[6682] _
		[6683] _
		[6684] _
		[6685] _
		[6686] _
		[6687] _
		[6688] _
		[6689] _
		[6690] _
		[6691] _
		[6692] _
		[6693] _
		[6694] _
		[6695] _
		[6696] _
		[6697] _
		[6698] _
		[6699] _
		[6700] _
		[6701] _
		[6702] _
		[6703] _
		[6704] _
		[6705] _
		[6706] _
		[6707] _
		[6708] _
		[6709] _
		[6710] _
		[6711] _
		[6712] _
		[6713] _
		[6714] _
		[6715] _
		[6716] _
		[6717] _
		[6718] _
		[6719] _
		[6720] _
		[6721] _
		[6722] _
		[6723] _
		[6724] _
		[6725] _
		[6726] _
		[6727] _
		[6728] _
		[6729] _
		[6730] _
		[6731] _
		[6732] _
		[6733] _
		[6734] _
		[6735] _
		[6736] _
		[6737] _
		[6738] _
		[6739] _
		[6740] _
		[6741] _
		[6742] _
		[6743] _
		[6744] _
		[6745] _
		[6746] _
		[6747] _
		[6748] _
		[6749] _
		[6750] _
		[6751] _
		[6752] _
		[6753] _
		[6754] _
		[6755] _
		[6756] _
		[6757] _
		[6758] _
		[6759] _
		[6760] _
		[6761] _
		[6762] _
		[6763] _
		[6764] _
		[6765] _
		[6766] _
		[6767] _
		[6768] _
		[6769] _
		[6770] _
		[6771] _
		[6772] _
		[6773] _
		[6774] _
		[6775] _
		[6776] _
		[6777] _
		[6778] _
		[6779] _
		[6780] _
		[6781] _
		[6782] _
		[6783] _
		[6784] _
		[6785] _
		[6786] _
		[6787] _
		[6788] _
		[6789] _
		[6790] _
		[6791] _
		[6792] _
		[6793] _
		[6794] _
		[6795] _
		[6796] _
		[6797] _
		[6798] _
		[6799] _
		[6800] _
		[6801] _
		[6802] _
		[6803] _
		[6804] _
		[6805] _
		[6806] _
		[6807] _
		[6808] _
		[6809] _
		[6810] _
		[6811] _
		[6812] _
		[6813] _
		[6814] _
		[6815] _
		[6816] _
		[6817] _
		[6818] _
		[6819] _
		[6820] _
		[6821] _
		[6822] _
		[6823] _
		[6824] _
		[6825] _
		[6826] _
		[6827] _
		[6828] _
		[6829] _
		[6830] _
		[6831] _
		[6832] _
		[6833] _
		[6834] _
		[6835] _
		[6836] _
		[6837] _
		[6838] _
		[6839] _
		[6840] _
		[6841] _
		[6842] _
		[6843] _
		[6844] _
		[6845] _
		[6846] _
		[6847] _
		[6848] _
		[6849] _
		[6850] _
		[6851] _
		[6852] _
		[6853] _
		[6854] _
		[6855] _
		[6856] _
		[6857] _
		[6858] _
		[6859] _
		[6860] _
		[6861] _
		[6862] _
		[6863] _
		[6864] _
		[6865] _
		[6866] _
		[6867] _
		[6868] _
		[6869] _
		[6870] _
		[6871] _
		[6872] _
		[6873] _
		[6874] _
		[6875] _
		[6876] _
		[6877] _
		[6878] _
		[6879] _
		[6880] _
		[6881] _
		[6882] _
		[6883] _
		[6884] _
		[6885] _
		[6886] _
		[6887] _
		[6888] _
		[6889] _
		[6890] _
		[6891] _
		[6892] _
		[6893] _
		[6894] _
		[6895] _
		[6896] _
		[6897] _
		[6898] _
		[6899] _
		[6900] _
		[6901] _
		[6902] _
		[6903] _
		[6904] _
		[6905] _
		[6906] _
		[6907] _
		[6908] _
		[6909] _
		[6910] _
		[6911] _
		[6912] _
		[6913] _
		[6914] _
		[6915] _
		[6916] _
		[6917] _
		[6918] _
		[6919] _
		[6920] _
		[6921] _
		[6922] _
		[6923] _
		[6924] _
		[6925] _
		[6926] _
		[6927] _
		[6928] _
		[6929] _
		[6930] _
		[6931] _
		[6932] _
		[6933] _
		[6934] _
		[6935] _
		[6936] _
		[6937] _
		[6938] _
		[6939] _
		[6940] _
		[6941] _
		[6942] _
		[6943] _
		[6944] _
		[6945] _
		[6946] _
		[6947] _
		[6948] _
		[6949] _
		[6950] _
		[6951] _
		[6952] _
		[6953] _
		[6954] _
		[6955] _
		[6956] _
		[6957] _
		[6958] _
		[6959] _
		[6960] _
		[6961] _
		[6962] _
		[6963] _
		[6964] _
		[6965] _
		[6966] _
		[6967] _
		[6968] _
		[6969] _
		[6970] _
		[6971] _
		[6972] _
		[6973] _
		[6974] _
		[6975] _
		[6976] _
		[6977] _
		[6978] _
		[6979] _
		[6980] _
		[6981] _
		[6982] _
		[6983] _
		[6984] _
		[6985] _
		[6986] _
		[6987] _
		[6988] _
		[6989] _
		[6990] _
		[6991] _
		[6992] _
		[6993] _
		[6994] _
		[6995] _
		[6996] _
		[6997] _
		[6998] _
		[6999] _
		[7000] _
		[7001] _
		[7002] _
		[7003] _
		[7004] _
		[7005] _
		[7006] _
		[7007] _
		[7008] _
		[7009] _
		[7010] _
		[7011] _
		[7012] _
		[7013] _
		[7014] _
		[7015] _
		[7016] _
		[7017] _
		[7018] _
		[7019] _
		[7020] _
		[7021] _
		[7022] _
		[7023] _
		[7024] _
		[7025] _
		[7026] _
		[7027] _
		[7028] _
		[7029] _
		[7030] _
		[7031] _
		[7032] _
		[7033] _
		[7034] _
		[7035] _
		[7036] _
		[7037] _
		[7038] _
		[7039] _
		[7040] _
		[7041] _
		[7042] _
		[7043] _
		[7044] _
		[7045] _
		[7046] _
		[7047] _
		[7048] _
		[7049] _
		[7050] _
		[7051] _
		[7052] _
		[7053] _
		[7054] _
		[7055] _
		[7056] _
		[7057] _
		[7058] _
		[7059] _
		[7060] _
		[7061] _
		[7062] _
		[7063] _
		[7064] _
		[7065] _
		[7066] _
		[7067] _
		[7068] _
		[7069] _
		[7070] _
		[7071] _
		[7072] _
		[7073] _
		[7074] _
		[7075] _
		[7076] _
		[7077] _
		[7078] _
		[7079] _
		[7080] _
		[7081] _
		[7082] _
		[7083] _
		[7084] _
		[7085] _
		[7086] _
		[7087] _
		[7088] _
		[7089] _
		[7090] _
		[7091] _
		[7092] _
		[7093] _
		[7094] _
		[7095] _
		[7096] _
		[7097] _
		[7098] _
		[7099] _
		[7100] _
		[7101] _
		[7102] _
		[7103] _
		[7104] _
		[7105] _
		[7106] _
		[7107] _
		[7108] _
		[7109] _
		[7110] _
		[7111] _
		[7112] _
		[7113] _
		[7114] _
		[7115] _
		[7116] _
		[7117] _
		[7118] _
		[7119] _
		[7120] _
		[7121] _
		[7122] _
		[7123] _
		[7124] _
		[7125] _
		[7126] _
		[7127] _
		[7128] _
		[7129] _
		[7130] _
		[7131] _
		[7132] _
		[7133] _
		[7134] _
		[7135] _
		[7136] _
		[7137] _
		[7138] _
		[7139] _
		[7140] _
		[7141] _
		[7142] _
		[7143] _
		[7144] _
		[7145] _
		[7146] _
		[7147] _
		[7148] _
		[7149] _
		[7150] _
		[7151] _
		[7152] _
		[7153] _
		[7154] _
		[7155] _
		[7156] _
		[7157] _
		[7158] _
		[7159] _
		[7160] _
		[7161] _
		[7162] _
		[7163] _
		[7164] _
		[7165] _
		[7166] _
		[7167] _
		[7168] _
		[7169] _
		[7170] _
		[7171] _
		[7172] _
		[7173] _
		[7174] _
		[7175] _
		[7176] _
		[7177] _
		[7178] _
		[7179] _
		[7180] _
		[7181] _
		[7182] _
		[7183] _
		[7184] _
		[7185] _
		[7186] _
		[7187] _
		[7188] _
		[7189] _
		[7190] _
		[7191] _
		[7192] _
		[7193] _
		[7194] _
		[7195] _
		[7196] _
		[7197] _
		[7198] _
		[7199] _
		[7200] _
		[7201] _
		[7202] _
		[7203] _
		[7204] _
		[7205] _
		[7206] _
		[7207] _
		[7208] _
		[7209] _
		[7210] _
		[7211] _
		[7212] _
		[7213] _
		[7214] _
		[7215] _
		[7216] _
		[7217] _
		[7218] _
		[7219] _
		[7220] _
		[7221] _
		[7222] _
		[7223] _
		[7224] _
		[7225] _
		[7226] _
		[7227] _
		[7228] _
		[7229] _
		[7230] _
		[7231] _
		[7232] _
		[7233] _
		[7234] _
		[7235] _
		[7236] _
		[7237] _
		[7238] _
		[7239] _
		[7240] _
		[7241] _
		[7242] _
		[7243] _
		[7244] _
		[7245] _
		[7246] _
		[7247] _
		[7248] _
		[7249] _
		[7250] _
		[7251] _
		[7252] _
		[7253] _
		[7254] _
		[7255] _
		[7256] _
		[7257] _
		[7258] _
		[7259] _
		[7260] _
		[7261] _
		[7262] _
		[7263] _
		[7264] _
		[7265] _
		[7266] _
		[7267] _
		[7268] _
		[7269] _
		[7270] _
		[7271] _
		[7272] _
		[7273] _
		[7274] _
		[7275] _
		[7276] _
		[7277] _
		[7278] _
		[7279] _
		[7280] _
		[7281] _
		[7282] _
		[7283] _
		[7284] _
		[7285] _
		[7286] _
		[7287] _
		[7288] _
		[7289] _
		[7290] _
		[7291] _
		[7292] _
		[7293] _
		[7294] _
		[7295] _
		[7296] _
		[7297] _
		[7298] _
		[7299] _
		[7300] _
		[7301] _
		[7302] _
		[7303] _
		[7304] _
		[7305] _
		[7306] _
		[7307] _
		[7308] _
		[7309] _
		[7310] _
		[7311] _
		[7312] _
		[7313] _
		[7314] _
		[7315] _
		[7316] _
		[7317] _
		[7318] _
		[7319] _
		[7320] _
		[7321] _
		[7322] _
		[7323] _
		[7324] _
		[7325] _
		[7326] _
		[7327] _
		[7328] _
		[7329] _
		[7330] _
		[7331] _
		[7332] _
		[7333] _
		[7334] _
		[7335] _
		[7336] _
		[7337] _
		[7338] _
		[7339] _
		[7340] _
		[7341] _
		[7342] _
		[7343] _
		[7344] _
		[7345] _
		[7346] _
		[7347] _
		[7348] _
		[7349] _
		[7350] _
		[7351] _
		[7352] _
		[7353] _
		[7354] _
		[7355] _
		[7356] _
		[7357] _
		[7358] _
		[7359] _
		[7360] _
		[7361] _
		[7362] _
		[7363] _
		[7364] _
		[7365] _
		[7366] _
		[7367] _
		[7368] _
		[7369] _
		[7370] _
		[7371] _
		[7372] _
		[7373] _
		[7374] _
		[7375] _
		[7376] _
		[7377] _
		[7378] _
		[7379] _
		[7380] _
		[7381] _
		[7382] _
		[7383] _
		[7384] _
		[7385] _
		[7386] _
		[7387] _
		[7388] _
		[7389] _
		[7390] _
		[7391] _
		[7392] _
		[7393] _
		[7394] _
		[7395] _
		[7396] _
		[7397] _
		[7398] _
		[7399] _
		[7400] _
		[7401] _
		[7402] _
		[7403] _
		[7404] _
		[7405] _
		[7406] _
		[7407] _
		[7408] _
		[7409] _
		[7410] _
		[7411] _
		[7412] _
		[7413] _
		[7414] _
		[7415] _
		[7416] _
		[7417] _
		[7418] _
		[7419] _
		[7420] _
		[7421] _
		[7422] _
		[7423] _
		[7424] _
		[7425] _
		[7426] _
		[7427] _
		[7428] _
		[7429] _
		[7430] _
		[7431] _
		[7432] _
		[7433] _
		[7434] _
		[7435] _
		[7436] _
		[7437] _
		[7438] _
		[7439] _
		[7440] _
		[7441] _
		[7442] _
		[7443] _
		[7444] _
		[7445] _
		[7446] _
		[7447] _
		[7448] _
		[7449] _
		[7450] _
		[7451] _
		[7452] _
		[7453] _
		[7454] _
		[7455] _
		[7456] _
		[7457] _
		[7458] _
		[7459] _
		[7460] _
		[7461] _
		[7462] _
		[7463] _
		[7464] _
		[7465] _
		[7466] _
		[7467] _
		[7468] _
		[7469] _
		[7470] _
		[7471] _
		[7472] _
		[7473] _
		[7474] _
		[7475] _
		[7476] _
		[7477] _
		[7478] _
		[7479] _
		[7480] _
		[7481] _
		[7482] _
		[7483] _
		[7484] _
		[7485] _
		[7486] _
		[7487] _
		[7488] _
		[7489] _
		[7490] _
		[7491] _
		[7492] _
		[7493] _
		[7494] _
		[7495] _
		[7496] _
		[7497] _
		[7498] _
		[7499] _
		[7500] _
		[7501] _
		[7502] _
		[7503] _
		[7504] _
		[7505] _
		[7506] _
		[7507] _
		[7508] _
		[7509] _
		[7510] _
		[7511] _
		[7512] _
		[7513] _
		[7514] _
		[7515] _
		[7516] _
		[7517] _
		[7518] _
		[7519] _
		[7520] _
		[7521] _
		[7522] _
		[7523] _
		[7524] _
		[7525] _
		[7526] _
		[7527] _
		[7528] _
		[7529] _
		[7530] _
		[7531] _
		[7532] _
		[7533] _
		[7534] _
		[7535] _
		[7536] _
		[7537] _
		[7538] _
		[7539] _
		[7540] _
		[7541] _
		[7542] _
		[7543] _
		[7544] _
		[7545] _
		[7546] _
		[7547] _
		[7548] _
		[7549] _
		[7550] _
		[7551] _
		[7552] _
		[7553] _
		[7554] _
		[7555] _
		[7556] _
		[7557] _
		[7558] _
		[7559] _
		[7560] _
		[7561] _
		[7562] _
		[7563] _
		[7564] _
		[7565] _
		[7566] _
		[7567] _
		[7568] _
		[7569] _
		[7570] _
		[7571] _
		[7572] _
		[7573] _
		[7574] _
		[7575] _
		[7576] _
		[7577] _
		[7578] _
		[7579] _
		[7580] _
		[7581] _
		[7582] _
		[7583] _
		[7584] _
		[7585] _
		[7586] _
		[7587] _
		[7588] _
		[7589] _
		[7590] _
		[7591] _
		[7592] _
		[7593] _
		[7594] _
		[7595] _
		[7596] _
		[7597] _
		[7598] _
		[7599] _
		[7600] _
		[7601] _
		[7602] _
		[7603] _
		[7604] _
		[7605] _
		[7606] _
		[7607] _
		[7608] _
		[7609] _
		[7610] _
		[7611] _
		[7612] _
		[7613] _
		[7614] _
		[7615] _
		[7616] _
		[7617] _
		[7618] _
		[7619] _
		[7620] _
		[7621] _
		[7622] _
		[7623] _
		[7624] _
		[7625] _
		[7626] _
		[7627] _
		[7628] _
		[7629] _
		[7630] _
		[7631] _
		[7632] _
		[7633] _
		[7634] _
		[7635] _
		[7636] _
		[7637] _
		[7638] _
		[7639] _
		[7640] _
		[7641] _
		[7642] _
		[7643] _
		[7644] _
		[7645] _
		[7646] _
		[7647] _
		[7648] _
		[7649] _
		[7650] _
		[7651] _
		[7652] _
		[7653] _
		[7654] _
		[7655] _
		[7656] _
		[7657] _
		[7658] _
		[7659] _
		[7660] _
		[7661] _
		[7662] _
		[7663] _
		[7664] _
		[7665] _
		[7666] _
		[7667] _
		[7668] _
		[7669] _
		[7670] _
		[7671] _
		[7672] _
		[7673] _
		[7674] _
		[7675] _
		[7676] _
		[7677] _
		[7678] _
		[7679] _
		[7680] _
		[7681] _
		[7682] _
		[7683] _
		[7684] _
		[7685] _
		[7686] _
		[7687] _
		[7688] _
		[7689] _
		[7690] _
		[7691] _
		[7692] _
		[7693] _
		[7694] _
		[7695] _
		[7696] _
		[7697] _
		[7698] _
		[7699] _
		[7700] _
		[7701] _
		[7702] _
		[7703] _
		[7704] _
		[7705] _
		[7706] _
		[7707] _
		[7708] _
		[7709] _
		[7710] _
		[7711] _
		[7712] _
		[7713] _
		[7714] _
		[7715] _
		[7716] _
		[7717] _
		[7718] _
		[7719] _
		[7720] _
		[7721] _
		[7722] _
		[7723] _
		[7724] _
		[7725] _
		[7726] _
		[7727] _
		[7728] _
		[7729] _
		[7730] _
		[7731] _
		[7732] _
		[7733] _
		[7734] _
		[7735] _
		[7736] _
		[7737] _
		[7738] _
		[7739] _
		[7740] _
		[7741] _
		[7742] _
		[7743] _
		[7744] _
		[7745] _
		[7746] _
		[7747] _
		[7748] _
		[7749] _
		[7750] _
		[7751] _
		[7752] _
		[7753] _
		[7754] _
		[7755] _
		[7756] _
		[7757] _
		[7758] _
		[7759] _
		[7760] _
		[7761] _
		[7762] _
		[7763] _
		[7764] _
		[7765] _
		[7766] _
		[7767] _
		[7768] _
		[7769] _
		[7770] _
		[7771] _
		[7772] _
		[7773] _
		[7774] _
		[7775] _
		[7776] _
		[7777] _
		[7778] _
		[7779] _
		[7780] _
		[7781] _
		[7782] _
		[7783] _
		[7784] _
		[7785] _
		[7786] _
		[7787] _
		[7788] _
		[7789] _
		[7790] _
		[7791] _
		[7792] _
		[7793] _
		[7794] _
		[7795] _
		[7796] _
		[7797] _
		[7798] _
		[7799] _
		[7800] _
		[7801] _
		[7802] _
		[7803] _
		[7804] _
		[7805] _
		[7806] _
		[7807] _
		[7808] _
		[7809] _
		[7810] _
		[7811] _
		[7812] _
		[7813] _
		[7814] _
		[7815] _
		[7816] _
		[7817] _
		[7818] _
		[7819] _
		[7820] _
		[7821] _
		[7822] _
		[7823] _
		[7824] _
		[7825] _
		[7826] _
		[7827] _
		[7828] _
		[7829] _
		[7830] _
		[7831] _
		[7832] _
		[7833] _
		[7834] _
		[7835] _
		[7836] _
		[7837] _
		[7838] _
		[7839] _
		[7840] _
		[7841] _
		[7842] _
		[7843] _
		[7844] _
		[7845] _
		[7846] _
		[7847] _
		[7848] _
		[7849] _
		[7850] _
		[7851] _
		[7852] _
		[7853] _
		[7854] _
		[7855] _
		[7856] _
		[7857] _
		[7858] _
		[7859] _
		[7860] _
		[7861] _
		[7862] _
		[7863] _
		[7864] _
		[7865] _
		[7866] _
		[7867] _
		[7868] _
		[7869] _
		[7870] _
		[7871] _
		[7872] _
		[7873] _
		[7874] _
		[7875] _
		[7876] _
		[7877] _
		[7878] _
		[7879] _
		[7880] _
		[7881] _
		[7882] _
		[7883] _
		[7884] _
		[7885] _
		[7886] _
		[7887] _
		[7888] _
		[7889] _
		[7890] _
		[7891] _
		[7892] _
		[7893] _
		[7894] _
		[7895] _
		[7896] _
		[7897] _
		[7898] _
		[7899] _
		[7900] _
		[7901] _
		[7902] _
		[7903] _
		[7904] _
		[7905] _
		[7906] _
		[7907] _
		[7908] _
		[7909] _
		[7910] _
		[7911] _
		[7912] _
		[7913] _
		[7914] _
		[7915] _
		[7916] _
		[7917] _
		[7918] _
		[7919] _
		[7920] _
		[7921] _
		[7922] _
		[7923] _
		[7924] _
		[7925] _
		[7926] _
		[7927] _
		[7928] _
		[7929] _
		[7930] _
		[7931] _
		[7932] _
		[7933] _
		[7934] _
		[7935] _
		[7936] _
		[7937] _
		[7938] _
		[7939] _
		[7940] _
		[7941] _
		[7942] _
		[7943] _
		[7944] _
		[7945] _
		[7946] _
		[7947] _
		[7948] _
		[7949] _
		[7950] _
		[7951] _
		[7952] _
		[7953] _
		[7954] _
		[7955] _
		[7956] _
		[7957] _
		[7958] _
		[7959] _
		[7960] _
		[7961] _
		[7962] _
		[7963] _
		[7964] _
		[7965] _
		[7966] _
		[7967] _
		[7968] _
		[7969] _
		[7970] _
		[7971] _
		[7972] _
		[7973] _
		[7974] _
		[7975] _
		[7976] _
		[7977] _
		[7978] _
		[7979] _
		[7980] _
		[7981] _
		[7982] _
		[7983] _
		[7984] _
		[7985] _
		[7986] _
		[7987] _
		[7988] _
		[7989] _
		[7990] _
		[7991] _
		[7992] _
		[7993] _
		[7994] _
		[7995] _
		[7996] _
		[7997] _
		[7998] _
		[7999] _
		[8000] _
		[8001] _
		[8002] _
		[8003] _
		[8004] _
		[8005] _
		[8006] _
		[8007] _
		[8008] _
		[8009] _
		[8010] _
		[8011] _
		[8012] _
		[8013] _
		[8014] _
		[8015] _
		[8016] _
		[8017] _
		[8018] _
		[8019] _
		[8020] _
		[8021] _
		[8022] _
		[8023] _
		[8024] _
		[8025] _
		[8026] _
		[8027] _
		[8028] _
		[8029] _
		[8030] _
		[8031] _
		[8032] _
		[8033] _
		[8034] _
		[8035] _
		[8036] _
		[8037] _
		[8038] _
		[8039] _
		[8040] _
		[8041] _
		[8042] _
		[8043] _
		[8044] _
		[8045] _
		[8046] _
		[8047] _
		[8048] _
		[8049] _
		[8050] _
		[8051] _
		[8052] _
		[8053] _
		[8054] _
		[8055] _
		[8056] _
		[8057] _
		[8058] _
		[8059] _
		[8060] _
		[8061] _
		[8062] _
		[8063] _
		[8064] _
		[8065] _
		[8066] _
		[8067] _
		[8068] _
		[8069] _
		[8070] _
		[8071] _
		[8072] _
		[8073] _
		[8074] _
		[8075] _
		[8076] _
		[8077] _
		[8078] _
		[8079] _
		[8080] _
		[8081] _
		[8082] _
		[8083] _
		[8084] _
		[8085] _
		[8086] _
		[8087] _
		[8088] _
		[8089] _
		[8090] _
		[8091] _
		[8092] _
		[8093] _
		[8094] _
		[8095] _
		[8096] _
		[8097] _
		[8098] _
		[8099] _
		[8100] _
		[8101] _
		[8102] _
		[8103] _
		[8104] _
		[8105] _
		[8106] _
		[8107] _
		[8108] _
		[8109] _
		[8110] _
		[8111] _
		[8112] _
		[8113] _
		[8114] _
		[8115] _
		[8116] _
		[8117] _
		[8118] _
		[8119] _
		[8120] _
		[8121] _
		[8122] _
		[8123] _
		[8124] _
		[8125] _
		[8126] _
		[8127] _
		[8128] _
		[8129] _
		[8130] _
		[8131] _
		[8132] _
		[8133] _
		[8134] _
		[8135] _
		[8136] _
		[8137] _
		[8138] _
		[8139] _
		[8140] _
		[8141] _
		[8142] _
		[8143] _
		[8144] _
		[8145] _
		[8146] _
		[8147] _
		[8148] _
		[8149] _
		[8150] _
		[8151] _
		[8152] _
		[8153] _
		[8154] _
		[8155] _
		[8156] _
		[8157] _
		[8158] _
		[8159] _
		[8160] _
		[8161] _
		[8162] _
		[8163] _
		[8164] _
		[8165] _
		[8166] _
		[8167] _
		[8168] _
		[8169] _
		[8170] _
		[8171] _
		[8172] _
		[8173] _
		[8174] _
		[8175] _
		[8176] _
		[8177] _
		[8178] _
		[8179] _
		[8180] _
		[8181] _
		[8182] _
		[8183] _
		[8184] _
		[8185] _
		[8186] _
		[8187] _
		[8188] _
		[8189] _
		[8190] _
		[8191] _
		[8192] _
		[8193] _
		[8194] _
		[8195] _
		[8196] _
		[8197] _
		[8198] _
		[8199] _
		[8200] _
		[8201] _
		[8202] _
		[8203] _
		[8204] _
		[8205] _
		[8206] _
		[8207] _
		[8208] _
		[8209] _
		[8210] _
		[8211] _
		[8212] _
		[8213] _
		[8214] _
		[8215] _
		[8216] _
		[8217] _
		[8218] _
		[8219] _
		[8220] _
		[8221] _
		[8222] _
		[8223] _
		[8224] _
		[8225] _
		[8226] _
		[8227] _
		[8228] _
		[8229] _
		[8230] _
		[8231] _
		[8232] _
		[8233] _
		[8234] _
		[8235] _
		[8236] _
		[8237] _
		[8238] _
		[8239] _
		[8240] _
		[8241] _
		[8242] _
		[8243] _
		[8244] _
		[8245] _
		[8246] _
		[8247] _
		[8248] _
		[8249] _
		[8250] _
		[8251] _
		[8252] _
		[8253] _
		[8254] _
		[8255] _
		[8256] _
		[8257] _
		[8258] _
		[8259] _
		[8260] _
		[8261] _
		[8262] _
		[8263] _
		[8264] _
		[8265] _
		[8266] _
		[8267] _
		[8268] _
		[8269] _
		[8270] _
		[8271] _
		[8272] _
		[8273] _
		[8274] _
		[8275] _
		[8276] _
		[8277] _
		[8278] _
		[8279] _
		[8280] _
		[8281] _
		[8282] _
		[8283] _
		[8284] _
		[8285] _
		[8286] _
		[8287] _
		[8288] _
		[8289] _
		[8290] _
		[8291] _
		[8292] _
		[8293] _
		[8294] _
		[8295] _
		[8296] _
		[8297] _
		[8298] _
		[8299] _
		[8300] _
		[8301] _
		[8302] _
		[8303] _
		[8304] _
		[8305] _
		[8306] _
		[8307] _
		[8308] _
		[8309] _
		[8310] _
		[8311] _
		[8312] _
		[8313] _
		[8314] _
		[8315] _
		[8316] _
		[8317] _
		[8318] _
		[8319] _
		[8320] _
		[8321] _
		[8322] _
		[8323] _
		[8324] _
		[8325] _
		[8326] _
		[8327] _
		[8328] _
		[8329] _
		[8330] _
		[8331] _
		[8332] _
		[8333] _
		[8334] _
		[8335] _
		[8336] _
		[8337] _
		[8338] _
		[8339] _
		[8340] _
		[8341] _
		[8342] _
		[8343] _
		[8344] _
		[8345] _
		[8346] _
		[8347] _
		[8348] _
		[8349] _
		[8350] _
		[8351] _
		[8352] _
		[8353] _
		[8354] _
		[8355] _
		[8356] _
		[8357] _
		[8358] _
		[8359] _
		[8360] _
		[8361] _
		[8362] _
		[8363] _
		[8364] _
		[8365] _
		[8366] _
		[8367] _
		[8368] _
		[8369] _
		[8370] _
		[8371] _
		[8372] _
		[8373] _
		[8374] _
		[8375] _
		[8376] _
		[8377] _
		[8378] _
		[8379] _
		[8380] _
		[8381] _
		[8382] _
		[8383] _
		[8384] _
		[8385] _
		[8386] _
		[8387] _
		[8388] _
		[8389] _
		[8390] _
		[8391] _
		[8392] _
		[8393] _
		[8394] _
		[8395] _
		[8396] _
		[8397] _
		[8398] _
		[8399] _
		[8400] _
		[8401] _
		[8402] _
		[8403] _
		[8404] _
		[8405] _
		[8406] _
		[8407] _
		[8408] _
		[8409] _
		[8410] _
		[8411] _
		[8412] _
		[8413] _
		[8414] _
		[8415] _
		[8416] _
		[8417] _
		[8418] _
		[8419] _
		[8420] _
		[8421] _
		[8422] _
		[8423] _
		[8424] _
		[8425] _
		[8426] _
		[8427] _
		[8428] _
		[8429] _
		[8430] _
		[8431] _
		[8432] _
		[8433] _
		[8434] _
		[8435] _
		[8436] _
		[8437] _
		[8438] _
		[8439] _
		[8440] _
		[8441] _
		[8442] _
		[8443] _
		[8444] _
		[8445] _
		[8446] _
		[8447] _
		[8448] _
		[8449] _
		[8450] _
		[8451] _
		[8452] _
		[8453] _
		[8454] _
		[8455] _
		[8456] _
		[8457] _
		[8458] _
		[8459] _
		[8460] _
		[8461] _
		[8462] _
		[8463] _
		[8464] _
		[8465] _
		[8466] _
		[8467] _
		[8468] _
		[8469] _
		[8470] _
		[8471] _
		[8472] _
		[8473] _
		[8474] _
		[8475] _
		[8476] _
		[8477] _
		[8478] _
		[8479] _
		[8480] _
		[8481] _
		[8482] _
		[8483] _
		[8484] _
		[8485] _
		[8486] _
		[8487] _
		[8488] _
		[8489] _
		[8490] _
		[8491] _
		[8492] _
		[8493] _
		[8494] _
		[8495] _
		[8496] _
		[8497] _
		[8498] _
		[8499] _
		[8500] _
		[8501] _
		[8502] _
		[8503] _
		[8504] _
		[8505] _
		[8506] _
		[8507] _
		[8508] _
		[8509] _
		[8510] _
		[8511] _
		[8512] _
		[8513] _
		[8514] _
		[8515] _
		[8516] _
		[8517] _
		[8518] _
		[8519] _
		[8520] _
		[8521] _
		[8522] _
		[8523] _
		[8524] _
		[8525] _
		[8526] _
		[8527] _
		[8528] _
		[8529] _
		[8530] _
		[8531] _
		[8532] _
		[8533] _
		[8534] _
		[8535] _
		[8536] _
		[8537] _
		[8538] _
		[8539] _
		[8540] _
		[8541] _
		[8542] _
		[8543] _
		[8544] _
		[8545] _
		[8546] _
		[8547] _
		[8548] _
		[8549] _
		[8550] _
		[8551] _
		[8552] _
		[8553] _
		[8554] _
		[8555] _
		[8556] _
		[8557] _
		[8558] _
		[8559] _
		[8560] _
		[8561] _
		[8562] _
		[8563] _
		[8564] _
		[8565] _
		[8566] _
		[8567] _
		[8568] _
		[8569] _
		[8570] _
		[8571] _
		[8572] _
		[8573] _
		[8574] _
		[8575] _
		[8576] _
		[8577] _
		[8578] _
		[8579] _
		[8580] _
		[8581] _
		[8582] _
		[8583] _
		[8584] _
		[8585] _
		[8586] _
		[8587] _
		[8588] _
		[8589] _
		[8590] _
		[8591] _
		[8592] _
		[8593] _
		[8594] _
		[8595] _
		[8596] _
		[8597] _
		[8598] _
		[8599] _
		[8600] _
		[8601] _
		[8602] _
		[8603] _
		[8604] _
		[8605] _
		[8606] _
		[8607] _
		[8608] _
		[8609] _
		[8610] _
		[8611] _
		[8612] _
		[8613] _
		[8614] _
		[8615] _
		[8616] _
		[8617] _
		[8618] _
		[8619] _
		[8620] _
		[8621] _
		[8622] _
		[8623] _
		[8624] _
		[8625] _
		[8626] _
		[8627] _
		[8628] _
		[8629] _
		[8630] _
		[8631] _
		[8632] _
		[8633] _
		[8634] _
		[8635] _
		[8636] _
		[8637] _
		[8638] _
		[8639] _
		[8640] _
		[8641] _
		[8642] _
		[8643] _
		[8644] _
		[8645] _
		[8646] _
		[8647] _
		[8648] _
		[8649] _
		[8650] _
		[8651] _
		[8652] _
		[8653] _
		[8654] _
		[8655] _
		[8656] _
		[8657] _
		[8658] _
		[8659] _
		[8660] _
		[8661] _
		[8662] _
		[8663] _
		[8664] _
		[8665] _
		[8666] _
		[8667] _
		[8668] _
		[8669] _
		[8670] _
		[8671] _
		[8672] _
		[8673] _
		[8674] _
		[8675] _
		[8676] _
		[8677] _
		[8678] _
		[8679] _
		[8680] _
		[8681] _
		[8682] _
		[8683] _
		[8684] _
		[8685] _
		[8686] _
		[8687] _
		[8688] _
		[8689] _
		[8690] _
		[8691] _
		[8692] _
		[8693] _
		[8694] _
		[8695] _
		[8696] _
		[8697] _
		[8698] _
		[8699] _
		[8700] _
		[8701] _
		[8702] _
		[8703] _
		[8704] _
		[8705] _
		[8706] _
		[8707] _
		[8708] _
		[8709] _
		[8710] _
		[8711] _
		[8712] _
		[8713] _
		[8714] _
		[8715] _
		[8716] _
		[8717] _
		[8718] _
		[8719] _
		[8720] _
		[8721] _
		[8722] _
		[8723] _
		[8724] _
		[8725] _
		[8726] _
		[8727] _
		[8728] _
		[8729] _
		[8730] _
		[8731] _
		[8732] _
		[8733] _
		[8734] _
		[8735] _
		[8736] _
		[8737] _
		[8738] _
		[8739] _
		[8740] _
		[8741] _
		[8742] _
		[8743] _
		[8744] _
		[8745] _
		[8746] _
		[8747] _
		[8748] _
		[8749] _
		[8750] _
		[8751] _
		[8752] _
		[8753] _
		[8754] _
		[8755] _
		[8756] _
		[8757] _
		[8758] _
		[8759] _
		[8760] _
		[8761] _
		[8762] _
		[8763] _
		[8764] _
		[8765] _
		[8766] _
		[8767] _
		[8768] _
		[8769] _
		[8770] _
		[8771] _
		[8772] _
		[8773] _
		[8774] _
		[8775] _
		[8776] _
		[8777] _
		[8778] _
		[8779] _
		[8780] _
		[8781] _
		[8782] _
		[8783] _
		[8784] _
		[8785] _
		[8786] _
		[8787] _
		[8788] _
		[8789] _
		[8790] _
		[8791] _
		[8792] _
		[8793] _
		[8794] _
		[8795] _
		[8796] _
		[8797] _
		[8798] _
		[8799] _
		[8800] _
		[8801] _
		[8802] _
		[8803] _
		[8804] _
		[8805] _
		[8806] _
		[8807] _
		[8808] _
		[8809] _
		[8810] _
		[8811] _
		[8812] _
		[8813] _
		[8814] _
		[8815] _
		[8816] _
		[8817] _
		[8818] _
		[8819] _
		[8820] _
		[8821] _
		[8822] _
		[8823] _
		[8824] _
		[8825] _
		[8826] _
		[8827] _
		[8828] _
		[8829] _
		[8830] _
		[8831] _
		[8832] _
		[8833] _
		[8834] _
		[8835] _
		[8836] _
		[8837] _
		[8838] _
		[8839] _
		[8840] _
		[8841] _
		[8842] _
		[8843] _
		[8844] _
		[8845] _
		[8846] _
		[8847] _
		[8848] _
		[8849] _
		[8850] _
		[8851] _
		[8852] _
		[8853] _
		[8854] _
		[8855] _
		[8856] _
		[8857] _
		[8858] _
		[8859] _
		[8860] _
		[8861] _
		[8862] _
		[8863] _
		[8864] _
		[8865] _
		[8866] _
		[8867] _
		[8868] _
		[8869] _
		[8870] _
		[8871] _
		[8872] _
		[8873] _
		[8874] _
		[8875] _
		[8876] _
		[8877] _
		[8878] _
		[8879] _
		[8880] _
		[8881] _
		[8882] _
		[8883] _
		[8884] _
		[8885] _
		[8886] _
		[8887] _
		[8888] _
		[8889] _
		[8890] _
		[8891] _
		[8892] _
		[8893] _
		[8894] _
		[8895] _
		[8896] _
		[8897] _
		[8898] _
		[8899] _
		[8900] _
		[8901] _
		[8902] _
		[8903] _
		[8904] _
		[8905] _
		[8906] _
		[8907] _
		[8908] _
		[8909] _
		[8910] _
		[8911] _
		[8912] _
		[8913] _
		[8914] _
		[8915] _
		[8916] _
		[8917] _
		[8918] _
		[8919] _
		[8920] _
		[8921] _
		[8922] _
		[8923] _
		[8924] _
		[8925] _
		[8926] _
		[8927] _
		[8928] _
		[8929] _
		[8930] _
		[8931] _
		[8932] _
		[8933] _
		[8934] _
		[8935] _
		[8936] _
		[8937] _
		[8938] _
		[8939] _
		[8940] _
		[8941] _
		[8942] _
		[8943] _
		[8944] _
		[8945] _
		[8946] _
		[8947] _
		[8948] _
		[8949] _
		[8950] _
		[8951] _
		[8952] _
		[8953] _
		[8954] _
		[8955] _
		[8956] _
		[8957] _
		[8958] _
		[8959] _
		[8960] _
		[8961] _
		[8962] _
		[8963] _
		[8964] _
		[8965] _
		[8966] _
		[8967] _
		[8968] _
		[8969] _
		[8970] _
		[8971] _
		[8972] _
		[8973] _
		[8974] _
		[8975] _
		[8976] _
		[8977] _
		[8978] _
		[8979] _
		[8980] _
		[8981] _
		[8982] _
		[8983] _
		[8984] _
		[8985] _
		[8986] _
		[8987] _
		[8988] _
		[8989] _
		[8990] _
		[8991] _
		[8992] _
		[8993] _
		[8994] _
		[8995] _
		[8996] _
		[8997] _
		[8998] _
		[8999] _
		[9000] _
		[9001] _
		[9002] _
		[9003] _
		[9004] _
		[9005] _
		[9006] _
		[9007] _
		[9008] _
		[9009] _
		[9010] _
		[9011] _
		[9012] _
		[9013] _
		[9014] _
		[9015] _
		[9016] _
		[9017] _
		[9018] _
		[9019] _
		[9020] _
		[9021] _
		[9022] _
		[9023] _
		[9024] _
		[9025] _
		[9026] _
		[9027] _
		[9028] _
		[9029] _
		[9030] _
		[9031] _
		[9032] _
		[9033] _
		[9034] _
		[9035] _
		[9036] _
		[9037] _
		[9038] _
		[9039] _
		[9040] _
		[9041] _
		[9042] _
		[9043] _
		[9044] _
		[9045] _
		[9046] _
		[9047] _
		[9048] _
		[9049] _
		[9050] _
		[9051] _
		[9052] _
		[9053] _
		[9054] _
		[9055] _
		[9056] _
		[9057] _
		[9058] _
		[9059] _
		[9060] _
		[9061] _
		[9062] _
		[9063] _
		[9064] _
		[9065] _
		[9066] _
		[9067] _
		[9068] _
		[9069] _
		[9070] _
		[9071] _
		[9072] _
		[9073] _
		[9074] _
		[9075] _
		[9076] _
		[9077] _
		[9078] _
		[9079] _
		[9080] _
		[9081] _
		[9082] _
		[9083] _
		[9084] _
		[9085] _
		[9086] _
		[9087] _
		[9088] _
		[9089] _
		[9090] _
		[9091] _
		[9092] _
		[9093] _
		[9094] _
		[9095] _
		[9096] _
		[9097] _
		[9098] _
		[9099] _
		[9100] _
		[9101] _
		[9102] _
		[9103] _
		[9104] _
		[9105] _
		[9106] _
		[9107] _
		[9108] _
		[9109] _
		[9110] _
		[9111] _
		[9112] _
		[9113] _
		[9114] _
		[9115] _
		[9116] _
		[9117] _
		[9118] _
		[9119] _
		[9120] _
		[9121] _
		[9122] _
		[9123] _
		[9124] _
		[9125] _
		[9126] _
		[9127] _
		[9128] _
		[9129] _
		[9130] _
		[9131] _
		[9132] _
		[9133] _
		[9134] _
		[9135] _
		[9136] _
		[9137] _
		[9138] _
		[9139] _
		[9140] _
		[9141] _
		[9142] _
		[9143] _
		[9144] _
		[9145] _
		[9146] _
		[9147] _
		[9148] _
		[9149] _
		[9150] _
		[9151] _
		[9152] _
		[9153] _
		[9154] _
		[9155] _
		[9156] _
		[9157] _
		[9158] _
		[9159] _
		[9160] _
		[9161] _
		[9162] _
		[9163] _
		[9164] _
		[9165] _
		[9166] _
		[9167] _
		[9168] _
		[9169] _
		[9170] _
		[9171] _
		[9172] _
		[9173] _
		[9174] _
		[9175] _
		[9176] _
		[9177] _
		[9178] _
		[9179] _
		[9180] _
		[9181] _
		[9182] _
		[9183] _
		[9184] _
		[9185] _
		[9186] _
		[9187] _
		[9188] _
		[9189] _
		[9190] _
		[9191] _
		[9192] _
		[9193] _
		[9194] _
		[9195] _
		[9196] _
		[9197] _
		[9198] _
		[9199] _
		[9200] _
		[9201] _
		[9202] _
		[9203] _
		[9204] _
		[9205] _
		[9206] _
		[9207] _
		[9208] _
		[9209] _
		[9210] _
		[9211] _
		[9212] _
		[9213] _
		[9214] _
		[9215] _
		[9216] _
		[9217] _
		[9218] _
		[9219] _
		[9220] _
		[9221] _
		[9222] _
		[9223] _
		[9224] _
		[9225] _
		[9226] _
		[9227] _
		[9228] _
		[9229] _
		[9230] _
		[9231] _
		[9232] _
		[9233] _
		[9234] _
		[9235] _
		[9236] _
		[9237] _
		[9238] _
		[9239] _
		[9240] _
		[9241] _
		[9242] _
		[9243] _
		[9244] _
		[9245] _
		[9246] _
		[9247] _
		[9248] _
		[9249] _
		[9250] _
		[9251] _
		[9252] _
		[9253] _
		[9254] _
		[9255] _
		[9256] _
		[9257] _
		[9258] _
		[9259] _
		[9260] _
		[9261] _
		[9262] _
		[9263] _
		[9264] _
		[9265] _
		[9266] _
		[9267] _
		[9268] _
		[9269] _
		[9270] _
		[9271] _
		[9272] _
		[9273] _
		[9274] _
		[9275] _
		[9276] _
		[9277] _
		[9278] _
		[9279] _
		[9280] _
		[9281] _
		[9282] _
		[9283] _
		[9284] _
		[9285] _
		[9286] _
		[9287] _
		[9288] _
		[9289] _
		[9290] _
		[9291] _
		[9292] _
		[9293] _
		[9294] _
		[9295] _
		[9296] _
		[9297] _
		[9298] _
		[9299] _
		[9300] _
		[9301] _
		[9302] _
		[9303] _
		[9304] _
		[9305] _
		[9306] _
		[9307] _
		[9308] _
		[9309] _
		[9310] _
		[9311] _
		[9312] _
		[9313] _
		[9314] _
		[9315] _
		[9316] _
		[9317] _
		[9318] _
		[9319] _
		[9320] _
		[9321] _
		[9322] _
		[9323] _
		[9324] _
		[9325] _
		[9326] _
		[9327] _
		[9328] _
		[9329] _
		[9330] _
		[9331] _
		[9332] _
		[9333] _
		[9334] _
		[9335] _
		[9336] _
		[9337] _
		[9338] _
		[9339] _
		[9340] _
		[9341] _
		[9342] _
		[9343] _
		[9344] _
		[9345] _
		[9346] _
		[9347] _
		[9348] _
		[9349] _
		[9350] _
		[9351] _
		[9352] _
		[9353] _
		[9354] _
		[9355] _
		[9356] _
		[9357] _
		[9358] _
		[9359] _
		[9360] _
		[9361] _
		[9362] _
		[9363] _
		[9364] _
		[9365] _
		[9366] _
		[9367] _
		[9368] _
		[9369] _
		[9370] _
		[9371] _
		[9372] _
		[9373] _
		[9374] _
		[9375] _
		[9376] _
		[9377] _
		[9378] _
		[9379] _
		[9380] _
		[9381] _
		[9382] _
		[9383] _
		[9384] _
		[9385] _
		[9386] _
		[9387] _
		[9388] _
		[9389] _
		[9390] _
		[9391] _
		[9392] _
		[9393] _
		[9394] _
		[9395] _
		[9396] _
		[9397] _
		[9398] _
		[9399] _
		[9400] _
		[9401] _
		[9402] _
		[9403] _
		[9404] _
		[9405] _
		[9406] _
		[9407] _
		[9408] _
		[9409] _
		[9410] _
		[9411] _
		[9412] _
		[9413] _
		[9414] _
		[9415] _
		[9416] _
		[9417] _
		[9418] _
		[9419] _
		[9420] _
		[9421] _
		[9422] _
		[9423] _
		[9424] _
		[9425] _
		[9426] _
		[9427] _
		[9428] _
		[9429] _
		[9430] _
		[9431] _
		[9432] _
		[9433] _
		[9434] _
		[9435] _
		[9436] _
		[9437] _
		[9438] _
		[9439] _
		[9440] _
		[9441] _
		[9442] _
		[9443] _
		[9444] _
		[9445] _
		[9446] _
		[9447] _
		[9448] _
		[9449] _
		[9450] _
		[9451] _
		[9452] _
		[9453] _
		[9454] _
		[9455] _
		[9456] _
		[9457] _
		[9458] _
		[9459] _
		[9460] _
		[9461] _
		[9462] _
		[9463] _
		[9464] _
		[9465] _
		[9466] _
		[9467] _
		[9468] _
		[9469] _
		[9470] _
		[9471] _
		[9472] _
		[9473] _
		[9474] _
		[9475] _
		[9476] _
		[9477] _
		[9478] _
		[9479] _
		[9480] _
		[9481] _
		[9482] _
		[9483] _
		[9484] _
		[9485] _
		[9486] _
		[9487] _
		[9488] _
		[9489] _
		[9490] _
		[9491] _
		[9492] _
		[9493] _
		[9494] _
		[9495] _
		[9496] _
		[9497] _
		[9498] _
		[9499] _
		[9500] _
		[9501] _
		[9502] _
		[9503] _
		[9504] _
		[9505] _
		[9506] _
		[9507] _
		[9508] _
		[9509] _
		[9510] _
		[9511] _
		[9512] _
		[9513] _
		[9514] _
		[9515] _
		[9516] _
		[9517] _
		[9518] _
		[9519] _
		[9520] _
		[9521] _
		[9522] _
		[9523] _
		[9524] _
		[9525] _
		[9526] _
		[9527] _
		[9528] _
		[9529] _
		[9530] _
		[9531] _
		[9532] _
		[9533] _
		[9534] _
		[9535] _
		[9536] _
		[9537] _
		[9538] _
		[9539] _
		[9540] _
		[9541] _
		[9542] _
		[9543] _
		[9544] _
		[9545] _
		[9546] _
		[9547] _
		[9548] _
		[9549] _
		[9550] _
		[9551] _
		[9552] _
		[9553] _
		[9554] _
		[9555] _
		[9556] _
		[9557] _
		[9558] _
		[9559] _
		[9560] _
		[9561] _
		[9562] _
		[9563] _
		[9564] _
		[9565] _
		[9566] _
		[9567] _
		[9568] _
		[9569] _
		[9570] _
		[9571] _
		[9572] _
		[9573] _
		[9574] _
		[9575] _
		[9576] _
		[9577] _
		[9578] _
		[9579] _
		[9580] _
		[9581] _
		[9582] _
		[9583] _
		[9584] _
		[9585] _
		[9586] _
		[9587] _
		[9588] _
		[9589] _
		[9590] _
		[9591] _
		[9592] _
		[9593] _
		[9594] _
		[9595] _
		[9596] _
		[9597] _
		[9598] _
		[9599] _
		[9600] _
		[9601] _
		[9602] _
		[9603] _
		[9604] _
		[9605] _
		[9606] _
		[9607] _
		[9608] _
		[9609] _
		[9610] _
		[9611] _
		[9612] _
		[9613] _
		[9614] _
		[9615] _
		[9616] _
		[9617] _
		[9618] _
		[9619] _
		[9620] _
		[9621] _
		[9622] _
		[9623] _
		[9624] _
		[9625] _
		[9626] _
		[9627] _
		[9628] _
		[9629] _
		[9630] _
		[9631] _
		[9632] _
		[9633] _
		[9634] _
		[9635] _
		[9636] _
		[9637] _
		[9638] _
		[9639] _
		[9640] _
		[9641] _
		[9642] _
		[9643] _
		[9644] _
		[9645] _
		[9646] _
		[9647] _
		[9648] _
		[9649] _
		[9650] _
		[9651] _
		[9652] _
		[9653] _
		[9654] _
		[9655] _
		[9656] _
		[9657] _
		[9658] _
		[9659] _
		[9660] _
		[9661] _
		[9662] _
		[9663] _
		[9664] _
		[9665] _
		[9666] _
		[9667] _
		[9668] _
		[9669] _
		[9670] _
		[9671] _
		[9672] _
		[9673] _
		[9674] _
		[9675] _
		[9676] _
		[9677] _
		[9678] _
		[9679] _
		[9680] _
		[9681] _
		[9682] _
		[9683] _
		[9684] _
		[9685] _
		[9686] _
		[9687] _
		[9688] _
		[9689] _
		[9690] _
		[9691] _
		[9692] _
		[9693] _
		[9694] _
		[9695] _
		[9696] _
		[9697] _
		[9698] _
		[9699] _
		[9700] _
		[9701] _
		[9702] _
		[9703] _
		[9704] _
		[9705] _
		[9706] _
		[9707] _
		[9708] _
		[9709] _
		[9710] _
		[9711] _
		[9712] _
		[9713] _
		[9714] _
		[9715] _
		[9716] _
		[9717] _
		[9718] _
		[9719] _
		[9720] _
		[9721] _
		[9722] _
		[9723] _
		[9724] _
		[9725] _
		[9726] _
		[9727] _
		[9728] _
		[9729] _
		[9730] _
		[9731] _
		[9732] _
		[9733] _
		[9734] _
		[9735] _
		[9736] _
		[9737] _
		[9738] _
		[9739] _
		[9740] _
		[9741] _
		[9742] _
		[9743] _
		[9744] _
		[9745] _
		[9746] _
		[9747] _
		[9748] _
		[9749] _
		[9750] _
		[9751] _
		[9752] _
		[9753] _
		[9754] _
		[9755] _
		[9756] _
		[9757] _
		[9758] _
		[9759] _
		[9760] _
		[9761] _
		[9762] _
		[9763] _
		[9764] _
		[9765] _
		[9766] _
		[9767] _
		[9768] _
		[9769] _
		[9770] _
		[9771] _
		[9772] _
		[9773] _
		[9774] _
		[9775] _
		[9776] _
		[9777] _
		[9778] _
		[9779] _
		[9780] _
		[9781] _
		[9782] _
		[9783] _
		[9784] _
		[9785] _
		[9786] _
		[9787] _
		[9788] _
		[9789] _
		[9790] _
		[9791] _
		[9792] _
		[9793] _
		[9794] _
		[9795] _
		[9796] _
		[9797] _
		[9798] _
		[9799] _
		[9800] _
		[9801] _
		[9802] _
		[9803] _
		[9804] _
		[9805] _
		[9806] _
		[9807] _
		[9808] _
		[9809] _
		[9810] _
		[9811] _
		[9812] _
		[9813] _
		[9814] _
		[9815] _
		[9816] _
		[9817] _
		[9818] _
		[9819] _
		[9820] _
		[9821] _
		[9822] _
		[9823] _
		[9824] _
		[9825] _
		[9826] _
		[9827] _
		[9828] _
		[9829] _
		[9830] _
		[9831] _
		[9832] _
		[9833] _
		[9834] _
		[9835] _
		[9836] _
		[9837] _
		[9838] _
		[9839] _
		[9840] _
		[9841] _
		[9842] _
		[9843] _
		[9844] _
		[9845] _
		[9846] _
		[9847] _
		[9848] _
		[9849] _
		[9850] _
		[9851] _
		[9852] _
		[9853] _
		[9854] _
		[9855] _
		[9856] _
		[9857] _
		[9858] _
		[9859] _
		[9860] _
		[9861] _
		[9862] _
		[9863] _
		[9864] _
		[9865] _
		[9866] _
		[9867] _
		[9868] _
		[9869] _
		[9870] _
		[9871] _
		[9872] _
		[9873] _
		[9874] _
		[9875] _
		[9876] _
		[9877] _
		[9878] _
		[9879] _
		[9880] _
		[9881] _
		[9882] _
		[9883] _
		[9884] _
		[9885] _
		[9886] _
		[9887] _
		[9888] _
		[9889] _
		[9890] _
		[9891] _
		[9892] _
		[9893] _
		[9894] _
		[9895] _
		[9896] _
		[9897] _
		[9898] _
		[9899] _
		[9900] _
		[9901] _
		[9902] _
		[9903] _
		[9904] _
		[9905] _
		[9906] _
		[9907] _
		[9908] _
		[9909] _
		[9910] _
		[9911] _
		[9912] _
		[9913] _
		[9914] _
		[9915] _
		[9916] _
		[9917] _
		[9918] _
		[9919] _
		[9920] _
		[9921] _
		[9922] _
		[9923] _
		[9924] _
		[9925] _
		[9926] _
		[9927] _
		[9928] _
		[9929] _
		[9930] _
		[9931] _
		[9932] _
		[9933] _
		[9934] _
		[9935] _
		[9936] _
		[9937] _
		[9938] _
		[9939] _
		[9940] _
		[9941] _
		[9942] _
		[9943] _
		[9944] _
		[9945] _
		[9946] _
		[9947] _
		[9948] _
		[9949] _
		[9950] _
		[9951] _
		[9952] _
		[9953] _
		[9954] _
		[9955] _
		[9956] _
		[9957] _
		[9958] _
		[9959] _
		[9960] _
		[9961] _
		[9962] _
		[9963] _
		[9964] _
		[9965] _
		[9966] _
		[9967] _
		[9968] _
		[9969] _
		[9970] _
		[9971] _
		[9972] _
		[9973] _
		[9974] _
		[9975] _
		[9976] _
		[9977] _
		[9978] _
		[9979] _
		[9980] _
		[9981] _
		[9982] _
		[9983] _
		[9984] _
		[9985] _
		[9986] _
		[9987] _
		[9988] _
		[9989] _
		[9990] _
		[9991] _
		[9992] _
		[9993] _
		[9994] _
		[9995] _
		[9996] _
		[9997] _
		[9998] _
		[9999] _
		[10000] _
		[10001] _
		[10002] _
		[10003] _
		[10004] _
		[10005] _
		[10006] _
		[10007] _
		[10008] _
		[10009] _
		[10010] _
		[10011] _
		[10012] _
		[10013] _
		[10014] _
		[10015] _
		[10016] _
		[10017] _
		[10018] _
		[10019] _
		[10020] _
		[10021] _
		[10022] _
		[10023] _
		[10024] _
		[10025] _
		[10026] _
		[10027] _
		[10028] _
		[10029] _
		[10030] _
		[10031] _
		[10032] _
		[10033] _
		[10034] _
		[10035] _
		[10036] _
		[10037] _
		[10038] _
		[10039] _
		[10040] _
		[10041] _
		[10042] _
		[10043] _
		[10044] _
		[10045] _
		[10046] _
		[10047] _
		[10048] _
		[10049] _
		[10050] _
		[10051] _
		[10052] _
		[10053] _
		[10054] _
		[10055] _
		[10056] _
		[10057] _
		[10058] _
		[10059] _
		[10060] _
		[10061] _
		[10062] _
		[10063] _
		[10064] _
		[10065] _
		[10066] _
		[10067] _
		[10068] _
		[10069] _
		[10070] _
		[10071] _
		[10072] _
		[10073] _
		[10074] _
		[10075] _
		[10076] _
		[10077] _
		[10078] _
		[10079] _
		[10080] _
		[10081] _
		[10082] _
		[10083] _
		[10084] _
		[10085] _
		[10086] _
		[10087] _
		[10088] _
		[10089] _
		[10090] _
		[10091] _
		[10092] _
		[10093] _
		[10094] _
		[10095] _
		[10096] _
		[10097] _
		[10098] _
		[10099] _
		[10100] _
		[10101] _
		[10102] _
		[10103] _
		[10104] _
		[10105] _
		[10106] _
		[10107] _
		[10108] _
		[10109] _
		[10110] _
		[10111] _
		[10112] _
		[10113] _
		[10114] _
		[10115] _
		[10116] _
		[10117] _
		[10118] _
		[10119] _
		[10120] _
		[10121] _
		[10122] _
		[10123] _
		[10124] _
		[10125] _
		[10126] _
		[10127] _
		[10128] _
		[10129] _
		[10130] _
		[10131] _
		[10132] _
		[10133] _
		[10134] _
		[10135] _
		[10136] _
		[10137] _
		[10138] _
		[10139] _
		[10140] _
		[10141] _
		[10142] _
		[10143] _
		[10144] _
		[10145] _
		[10146] _
		[10147] _
		[10148] _
		[10149] _
		[10150] _
		[10151] _
		[10152] _
		[10153] _
		[10154] _
		[10155] _
		[10156] _
		[10157] _
		[10158] _
		[10159] _
		[10160] _
		[10161] _
		[10162] _
		[10163] _
		[10164] _
		[10165] _
		[10166] _
		[10167] _
		[10168] _
		[10169] _
		[10170] _
		[10171] _
		[10172] _
		[10173] _
		[10174] _
		[10175] _
		[10176] _
		[10177] _
		[10178] _
		[10179] _
		[10180] _
		[10181] _
		[10182] _
		[10183] _
		[10184] _
		[10185] _
		[10186] _
		[10187] _
		[10188] _
		[10189] _
		[10190] _
		[10191] _
		[10192] _
		[10193] _
		[10194] _
		[10195] _
		[10196] _
		[10197] _
		[10198] _
		[10199] _
		[10200] _
		[10201] _
		[10202] _
		[10203] _
		[10204] _
		[10205] _
		[10206] _
		[10207] _
		[10208] _
		[10209] _
		[10210] _
		[10211] _
		[10212] _
		[10213] _
		[10214] _
		[10215] _
		[10216] _
		[10217] _
		[10218] _
		[10219] _
		[10220] _
		[10221] _
		[10222] _
		[10223] _
		[10224] _
		[10225] _
		[10226] _
		[10227] _
		[10228] _
		[10229] _
		[10230] _
		[10231] _
		[10232] _
		[10233] _
		[10234] _
		[10235] _
		[10236] _
		[10237] _
		[10238] _
		[10239] _
		[10240] _
		[10241] _
		[10242] _
		[10243] _
		[10244] _
		[10245] _
		[10246] _
		[10247] _
		[10248] _
		[10249] _
		[10250] _
		[10251] _
		[10252] _
		[10253] _
		[10254] _
		[10255] _
		[10256] _
		[10257] _
		[10258] _
		[10259] _
		[10260] _
		[10261] _
		[10262] _
		[10263] _
		[10264] _
		[10265] _
		[10266] _
		[10267] _
		[10268] _
		[10269] _
		[10270] _
		[10271] _
		[10272] _
		[10273] _
		[10274] _
		[10275] _
		[10276] _
		[10277] _
		[10278] _
		[10279] _
		[10280] _
		[10281] _
		[10282] _
		[10283] _
		[10284] _
		[10285] _
		[10286] _
		[10287] _
		[10288] _
		[10289] _
		[10290] _
		[10291] _
		[10292] _
		[10293] _
		[10294] _
		[10295] _
		[10296] _
		[10297] _
		[10298] _
		[10299] _
		[10300] _
		[10301] _
		[10302] _
		[10303] _
		[10304] _
		[10305] _
		[10306] _
		[10307] _
		[10308] _
		[10309] _
		[10310] _
		[10311] _
		[10312] _
		[10313] _
		[10314] _
		[10315] _
		[10316] _
		[10317] _
		[10318] _
		[10319] _
		[10320] _
		[10321] _
		[10322] _
		[10323] _
		[10324] _
		[10325] _
		[10326] _
		[10327] _
		[10328] _
		[10329] _
		[10330] _
		[10331] _
		[10332] _
		[10333] _
		[10334] _
		[10335] _
		[10336] _
		[10337] _
		[10338] _
		[10339] _
		[10340] _
		[10341] _
		[10342] _
		[10343] _
		[10344] _
		[10345] _
		[10346] _
		[10347] _
		[10348] _
		[10349] _
		[10350] _
		[10351] _
		[10352] _
		[10353] _
		[10354] _
		[10355] _
		[10356] _
		[10357] _
		[10358] _
		[10359] _
		[10360] _
		[10361] _
		[10362] _
		[10363] _
		[10364] _
		[10365] _
		[10366] _
		[10367] _
		[10368] _
		[10369] _
		[10370] _
		[10371] _
		[10372] _
		[10373] _
		[10374] _
		[10375] _
		[10376] _
		[10377] _
		[10378] _
		[10379] _
		[10380] _
		[10381] _
		[10382] _
		[10383] _
		[10384] _
		[10385] _
		[10386] _
		[10387] _
		[10388] _
		[10389] _
		[10390] _
		[10391] _
		[10392] _
		[10393] _
		[10394] _
		[10395] _
		[10396] _
		[10397] _
		[10398] _
		[10399] _
		[10400] _
		[10401] _
		[10402] _
		[10403] _
		[10404] _
		[10405] _
		[10406] _
		[10407] _
		[10408] _
		[10409] _
		[10410] _
		[10411] _
		[10412] _
		[10413] _
		[10414] _
		[10415] _
		[10416] _
		[10417] _
		[10418] _
		[10419] _
		[10420] _
		[10421] _
		[10422] _
		[10423] _
		[10424] _
		[10425] _
		[10426] _
		[10427] _
		[10428] _
		[10429] _
		[10430] _
		[10431] _
		[10432] _
		[10433] _
		[10434] _
		[10435] _
		[10436] _
		[10437] _
		[10438] _
		[10439] _
		[10440] _
		[10441] _
		[10442] _
		[10443] _
		[10444] _
		[10445] _
		[10446] _
		[10447] _
		[10448] _
		[10449] _
		[10450] _
		[10451] _
		[10452] _
		[10453] _
		[10454] _
		[10455] _
		[10456] _
		[10457] _
		[10458] _
		[10459] _
		[10460] _
		[10461] _
		[10462] _
		[10463] _
		[10464] _
		[10465] _
		[10466] _
		[10467] _
		[10468] _
		[10469] _
		[10470] _
		[10471] _
		[10472] _
		[10473] _
		[10474] _
		[10475] _
		[10476] _
		[10477] _
		[10478] _
		[10479] _
		[10480] _
		[10481] _
		[10482] _
		[10483] _
		[10484] _
		[10485] _
		[10486] _
		[10487] _
		[10488] _
		[10489] _
		[10490] _
		[10491] _
		[10492] _
		[10493] _
		[10494] _
		[10495] _
		[10496] _
		[10497] _
		[10498] _
		[10499] _
		[10500] _
		[10501] _
		[10502] _
		[10503] _
		[10504] _
		[10505] _
		[10506] _
		[10507] _
		[10508] _
		[10509] _
		[10510] _
		[10511] _
		[10512] _
		[10513] _
		[10514] _
		[10515] _
		[10516] _
		[10517] _
		[10518] _
		[10519] _
		[10520] _
		[10521] _
		[10522] _
		[10523] _
		[10524] _
		[10525] _
		[10526] _
		[10527] _
		[10528] _
		[10529] _
		[10530] _
		[10531] _
		[10532] _
		[10533] _
		[10534] _
		[10535] _
		[10536] _
		[10537] _
		[10538] _
		[10539] _
		[10540] _
		[10541] _
		[10542] _
		[10543] _
		[10544] _
		[10545] _
		[10546] _
		[10547] _
		[10548] _
		[10549] _
		[10550] _
		[10551] _
		[10552] _
		[10553] _
		[10554] _
		[10555] _
		[10556] _
		[10557] _
		[10558] _
		[10559] _
		[10560] _
		[10561] _
		[10562] _
		[10563] _
		[10564] _
		[10565] _
		[10566] _
		[10567] _
		[10568] _
		[10569] _
		[10570] _
		[10571] _
		[10572] _
		[10573] _
		[10574] _
		[10575] _
		[10576] _
		[10577] _
		[10578] _
		[10579] _
		[10580] _
		[10581] _
		[10582] _
		[10583] _
		[10584] _
		[10585] _
		[10586] _
		[10587] _
		[10588] _
		[10589] _
		[10590] _
		[10591] _
		[10592] _
		[10593] _
		[10594] _
		[10595] _
		[10596] _
		[10597] _
		[10598] _
		[10599] _
		[10600] _
		[10601] _
		[10602] _
		[10603] _
		[10604] _
		[10605] _
		[10606] _
		[10607] _
		[10608] _
		[10609] _
		[10610] _
		[10611] _
		[10612] _
		[10613] _
		[10614] _
		[10615] _
		[10616] _
		[10617] _
		[10618] _
		[10619] _
		[10620] _
		[10621] _
		[10622] _
		[10623] _
		[10624] _
		[10625] _
		[10626] _
		[10627] _
		[10628] _
		[10629] _
		[10630] _
		[10631] _
		[10632] _
		[10633] _
		[10634] _
		[10635] _
		[10636] _
		[10637] _
		[10638] _
		[10639] _
		[10640] _
		[10641] _
		[10642] _
		[10643] _
		[10644] _
		[10645] _
		[10646] _
		[10647] _
		[10648] _
		[10649] _
		[10650] _
		[10651] _
		[10652] _
		[10653] _
		[10654] _
		[10655] _
		[10656] _
		[10657] _
		[10658] _
		[10659] _
		[10660] _
		[10661] _
		[10662] _
		[10663] _
		[10664] _
		[10665] _
		[10666] _
		[10667] _
		[10668] _
		[10669] _
		[10670] _
		[10671] _
		[10672] _
		[10673] _
		[10674] _
		[10675] _
		[10676] _
		[10677] _
		[10678] _
		[10679] _
		[10680] _
		[10681] _
		[10682] _
		[10683] _
		[10684] _
		[10685] _
		[10686] _
		[10687] _
		[10688] _
		[10689] _
		[10690] _
		[10691] _
		[10692] _
		[10693] _
		[10694] _
		[10695] _
		[10696] _
		[10697] _
		[10698] _
		[10699] _
		[10700] _
		[10701] _
		[10702] _
		[10703] _
		[10704] _
		[10705] _
		[10706] _
		[10707] _
		[10708] _
		[10709] _
		[10710] _
		[10711] _
		[10712] _
		[10713] _
		[10714] _
		[10715] _
		[10716] _
		[10717] _
		[10718] _
		[10719] _
		[10720] _
		[10721] _
		[10722] _
		[10723] _
		[10724] _
		[10725] _
		[10726] _
		[10727] _
		[10728] _
		[10729] _
		[10730] _
		[10731] _
		[10732] _
		[10733] _
		[10734] _
		[10735] _
		[10736] _
		[10737] _
		[10738] _
		[10739] _
		[10740] _
		[10741] _
		[10742] _
		[10743] _
		[10744] _
		[10745] _
		[10746] _
		[10747] _
		[10748] _
		[10749] _
		[10750] _
		[10751] _
		[10752] _
		[10753] _
		[10754] _
		[10755] _
		[10756] _
		[10757] _
		[10758] _
		[10759] _
		[10760] _
		[10761] _
		[10762] _
		[10763] _
		[10764] _
		[10765] _
		[10766] _
		[10767] _
		[10768] _
		[10769] _
		[10770] _
		[10771] _
		[10772] _
		[10773] _
		[10774] _
		[10775] _
		[10776] _
		[10777] _
		[10778] _
		[10779] _
		[10780] _
		[10781] _
		[10782] _
		[10783] _
		[10784] _
		[10785] _
		[10786] _
		[10787] _
		[10788] _
		[10789] _
		[10790] _
		[10791] _
		[10792] _
		[10793] _
		[10794] _
		[10795] _
		[10796] _
		[10797] _
		[10798] _
		[10799] _
		[10800] _
		[10801] _
		[10802] _
		[10803] _
		[10804] _
		[10805] _
		[10806] _
		[10807] _
		[10808] _
		[10809] _
		[10810] _
		[10811] _
		[10812] _
		[10813] _
		[10814] _
		[10815] _
		[10816] _
		[10817] _
		[10818] _
		[10819] _
		[10820] _
		[10821] _
		[10822] _
		[10823] _
		[10824] _
		[10825] _
		[10826] _
		[10827] _
		[10828] _
		[10829] _
		[10830] _
		[10831] _
		[10832] _
		[10833] _
		[10834] _
		[10835] _
		[10836] _
		[10837] _
		[10838] _
		[10839] _
		[10840] _
		[10841] _
		[10842] _
		[10843] _
		[10844] _
		[10845] _
		[10846] _
		[10847] _
		[10848] _
		[10849] _
		[10850] _
		[10851] _
		[10852] _
		[10853] _
		[10854] _
		[10855] _
		[10856] _
		[10857] _
		[10858] _
		[10859] _
		[10860] _
		[10861] _
		[10862] _
		[10863] _
		[10864] _
		[10865] _
		[10866] _
		[10867] _
		[10868] _
		[10869] _
		[10870] _
		[10871] _
		[10872] _
		[10873] _
		[10874] _
		[10875] _
		[10876] _
		[10877] _
		[10878] _
		[10879] _
		[10880] _
		[10881] _
		[10882] _
		[10883] _
		[10884] _
		[10885] _
		[10886] _
		[10887] _
		[10888] _
		[10889] _
		[10890] _
		[10891] _
		[10892] _
		[10893] _
		[10894] _
		[10895] _
		[10896] _
		[10897] _
		[10898] _
		[10899] _
		[10900] _
		[10901] _
		[10902] _
		[10903] _
		[10904] _
		[10905] _
		[10906] _
		[10907] _
		[10908] _
		[10909] _
		[10910] _
		[10911] _
		[10912] _
		[10913] _
		[10914] _
		[10915] _
		[10916] _
		[10917] _
		[10918] _
		[10919] _
		[10920] _
		[10921] _
		[10922] _
		[10923] _
		[10924] _
		[10925] _
		[10926] _
		[10927] _
		[10928] _
		[10929] _
		[10930] _
		[10931] _
		[10932] _
		[10933] _
		[10934] _
		[10935] _
		[10936] _
		[10937] _
		[10938] _
		[10939] _
		[10940] _
		[10941] _
		[10942] _
		[10943] _
		[10944] _
		[10945] _
		[10946] _
		[10947] _
		[10948] _
		[10949] _
		[10950] _
		[10951] _
		[10952] _
		[10953] _
		[10954] _
		[10955] _
		[10956] _
		[10957] _
		[10958] _
		[10959] _
		[10960] _
		[10961] _
		[10962] _
		[10963] _
		[10964] _
		[10965] _
		[10966] _
		[10967] _
		[10968] _
		[10969] _
		[10970] _
		[10971] _
		[10972] _
		[10973] _
		[10974] _
		[10975] _
		[10976] _
		[10977] _
		[10978] _
		[10979] _
		[10980] _
		[10981] _
		[10982] _
		[10983] _
		[10984] _
		[10985] _
		[10986] _
		[10987] _
		[10988] _
		[10989] _
		[10990] _
		[10991] _
		[10992] _
		[10993] _
		[10994] _
		[10995] _
		[10996] _
		[10997] _
		[10998] _
		[10999] _
		[11000] _
		[11001] _
		[11002] _
		[11003] _
		[11004] _
		[11005] _
		[11006] _
		[11007] _
		[11008] _
		[11009] _
		[11010] _
		[11011] _
		[11012] _
		[11013] _
		[11014] _
		[11015] _
		[11016] _
		[11017] _
		[11018] _
		[11019] _
		[11020] _
		[11021] _
		[11022] _
		[11023] _
		[11024] _
		[11025] _
		[11026] _
		[11027] _
		[11028] _
		[11029] _
		[11030] _
		[11031] _
		[11032] _
		[11033] _
		[11034] _
		[11035] _
		[11036] _
		[11037] _
		[11038] _
		[11039] _
		[11040] _
		[11041] _
		[11042] _
		[11043] _
		[11044] _
		[11045] _
		[11046] _
		[11047] _
		[11048] _
		[11049] _
		[11050] _
		[11051] _
		[11052] _
		[11053] _
		[11054] _
		[11055] _
		[11056] _
		[11057] _
		[11058] _
		[11059] _
		[11060] _
		[11061] _
		[11062] _
		[11063] _
		[11064] _
		[11065] _
		[11066] _
		[11067] _
		[11068] _
		[11069] _
		[11070] _
		[11071] _
		[11072] _
		[11073] _
		[11074] _
		[11075] _
		[11076] _
		[11077] _
		[11078] _
		[11079] _
		[11080] _
		[11081] _
		[11082] _
		[11083] _
		[11084] _
		[11085] _
		[11086] _
		[11087] _
		[11088] _
		[11089] _
		[11090] _
		[11091] _
		[11092] _
		[11093] _
		[11094] _
		[11095] _
		[11096] _
		[11097] _
		[11098] _
		[11099] _
		[11100] _
		[11101] _
		[11102] _
		[11103] _
		[11104] _
		[11105] _
		[11106] _
		[11107] _
		[11108] _
		[11109] _
		[11110] _
		[11111] _
		[11112] _
		[11113] _
		[11114] _
		[11115] _
		[11116] _
		[11117] _
		[11118] _
		[11119] _
		[11120] _
		[11121] _
		[11122] _
		[11123] _
		[11124] _
		[11125] _
		[11126] _
		[11127] _
		[11128] _
		[11129] _
		[11130] _
		[11131] _
		[11132] _
		[11133] _
		[11134] _
		[11135] _
		[11136] _
		[11137] _
		[11138] _
		[11139] _
		[11140] _
		[11141] _
		[11142] _
		[11143] _
		[11144] _
		[11145] _
		[11146] _
		[11147] _
		[11148] _
		[11149] _
		[11150] _
		[11151] _
		[11152] _
		[11153] _
		[11154] _
		[11155] _
		[11156] _
		[11157] _
		[11158] _
		[11159] _
		[11160] _
		[11161] _
		[11162] _
		[11163] _
		[11164] _
		[11165] _
		[11166] _
		[11167] _
		[11168] _
		[11169] _
		[11170] _
		[11171] _
		[11172] _
		[11173] _
		[11174] _
		[11175] _
		[11176] _
		[11177] _
		[11178] _
		[11179] _
		[11180] _
		[11181] _
		[11182] _
		[11183] _
		[11184] _
		[11185] _
		[11186] _
		[11187] _
		[11188] _
		[11189] _
		[11190] _
		[11191] _
		[11192] _
		[11193] _
		[11194] _
		[11195] _
		[11196] _
		[11197] _
		[11198] _
		[11199] _
		[11200] _
		[11201] _
		[11202] _
		[11203] _
		[11204] _
		[11205] _
		[11206] _
		[11207] _
		[11208] _
		[11209] _
		[11210] _
		[11211] _
		[11212] _
		[11213] _
		[11214] _
		[11215] _
		[11216] _
		[11217] _
		[11218] _
		[11219] _
		[11220] _
		[11221] _
		[11222] _
		[11223] _
		[11224] _
		[11225] _
		[11226] _
		[11227] _
		[11228] _
		[11229] _
		[11230] _
		[11231] _
		[11232] _
		[11233] _
		[11234] _
		[11235] _
		[11236] _
		[11237] _
		[11238] _
		[11239] _
		[11240] _
		[11241] _
		[11242] _
		[11243] _
		[11244] _
		[11245] _
		[11246] _
		[11247] _
		[11248] _
		[11249] _
		[11250] _
		[11251] _
		[11252] _
		[11253] _
		[11254] _
		[11255] _
		[11256] _
		[11257] _
		[11258] _
		[11259] _
		[11260] _
		[11261] _
		[11262] _
		[11263] _
		[11264] _
		[11265] _
		[11266] _
		[11267] _
		[11268] _
		[11269] _
		[11270] _
		[11271] _
		[11272] _
		[11273] _
		[11274] _
		[11275] _
		[11276] _
		[11277] _
		[11278] _
		[11279] _
		[11280] _
		[11281] _
		[11282] _
		[11283] _
		[11284] _
		[11285] _
		[11286] _
		[11287] _
		[11288] _
		[11289] _
		[11290] _
		[11291] _
		[11292] _
		[11293] _
		[11294] _
		[11295] _
		[11296] _
		[11297] _
		[11298] _
		[11299] _
		[11300] _
		[11301] _
		[11302] _
		[11303] _
		[11304] _
		[11305] _
		[11306] _
		[11307] _
		[11308] _
		[11309] _
		[11310] _
		[11311] _
		[11312] _
		[11313] _
		[11314] _
		[11315] _
		[11316] _
		[11317] _
		[11318] _
		[11319] _
		[11320] _
		[11321] _
		[11322] _
		[11323] _
		[11324] _
		[11325] _
		[11326] _
		[11327] _
		[11328] _
		[11329] _
		[11330] _
		[11331] _
		[11332] _
		[11333] _
		[11334] _
		[11335] _
		[11336] _
		[11337] _
		[11338] _
		[11339] _
		[11340] _
		[11341] _
		[11342] _
		[11343] _
		[11344] _
		[11345] _
		[11346] _
		[11347] _
		[11348] _
		[11349] _
		[11350] _
		[11351] _
		[11352] _
		[11353] _
		[11354] _
		[11355] _
		[11356] _
		[11357] _
		[11358] _
		[11359] _
		[11360] _
		[11361] _
		[11362] _
		[11363] _
		[11364] _
		[11365] _
		[11366] _
		[11367] _
		[11368] _
		[11369] _
		[11370] _
		[11371] _
		[11372] _
		[11373] _
		[11374] _
		[11375] _
		[11376] _
		[11377] _
		[11378] _
		[11379] _
		[11380] _
		[11381] _
		[11382] _
		[11383] _
		[11384] _
		[11385] _
		[11386] _
		[11387] _
		[11388] _
		[11389] _
		[11390] _
		[11391] _
		[11392] _
		[11393] _
		[11394] _
		[11395] _
		[11396] _
		[11397] _
		[11398] _
		[11399] _
		[11400] _
		[11401] _
		[11402] _
		[11403] _
		[11404] _
		[11405] _
		[11406] _
		[11407] _
		[11408] _
		[11409] _
		[11410] _
		[11411] _
		[11412] _
		[11413] _
		[11414] _
		[11415] _
		[11416] _
		[11417] _
		[11418] _
		[11419] _
		[11420] _
		[11421] _
		[11422] _
		[11423] _
		[11424] _
		[11425] _
		[11426] _
		[11427] _
		[11428] _
		[11429] _
		[11430] _
		[11431] _
		[11432] _
		[11433] _
		[11434] _
		[11435] _
		[11436] _
		[11437] _
		[11438] _
		[11439] _
		[11440] _
		[11441] _
		[11442] _
		[11443] _
		[11444] _
		[11445] _
		[11446] _
		[11447] _
		[11448] _
		[11449] _
		[11450] _
		[11451] _
		[11452] _
		[11453] _
		[11454] _
		[11455] _
		[11456] _
		[11457] _
		[11458] _
		[11459] _
		[11460] _
		[11461] _
		[11462] _
		[11463] _
		[11464] _
		[11465] _
		[11466] _
		[11467] _
		[11468] _
		[11469] _
		[11470] _
		[11471] _
		[11472] _
		[11473] _
		[11474] _
		[11475] _
		[11476] _
		[11477] _
		[11478] _
		[11479] _
		[11480] _
		[11481] _
		[11482] _
		[11483] _
		[11484] _
		[11485] _
		[11486] _
		[11487] _
		[11488] _
		[11489] _
		[11490] _
		[11491] _
		[11492] _
		[11493] _
		[11494] _
		[11495] _
		[11496] _
		[11497] _
		[11498] _
		[11499] _
		[11500] _
		[11501] _
		[11502] _
		[11503] _
		[11504] _
		[11505] _
		[11506] _
		[11507] _
		[11508] _
		[11509] _
		[11510] _
		[11511] _
		[11512] _
		[11513] _
		[11514] _
		[11515] _
		[11516] _
		[11517] _
		[11518] _
		[11519] _
		[11520] _
		[11521] _
		[11522] _
		[11523] _
		[11524] _
		[11525] _
		[11526] _
		[11527] _
		[11528] _
		[11529] _
		[11530] _
		[11531] _
		[11532] _
		[11533] _
		[11534] _
		[11535] _
		[11536] _
		[11537] _
		[11538] _
		[11539] _
		[11540] _
		[11541] _
		[11542] _
		[11543] _
		[11544] _
		[11545] _
		[11546] _
		[11547] _
		[11548] _
		[11549] _
		[11550] _
		[11551] _
		[11552] _
		[11553] _
		[11554] _
		[11555] _
		[11556] _
		[11557] _
		[11558] _
		[11559] _
		[11560] _
		[11561] _
		[11562] _
		[11563] _
		[11564] _
		[11565] _
		[11566] _
		[11567] _
		[11568] _
		[11569] _
		[11570] _
		[11571] _
		[11572] _
		[11573] _
		[11574] _
		[11575] _
		[11576] _
		[11577] _
		[11578] _
		[11579] _
		[11580] _
		[11581] _
		[11582] _
		[11583] _
		[11584] _
		[11585] _
		[11586] _
		[11587] _
		[11588] _
		[11589] _
		[11590] _
		[11591] _
		[11592] _
		[11593] _
		[11594] _
		[11595] _
		[11596] _
		[11597] _
		[11598] _
		[11599] _
		[11600] _
		[11601] _
		[11602] _
		[11603] _
		[11604] _
		[11605] _
		[11606] _
		[11607] _
		[11608] _
		[11609] _
		[11610] _
		[11611] _
		[11612] _
		[11613] _
		[11614] _
		[11615] _
		[11616] _
		[11617] _
		[11618] _
		[11619] _
		[11620] _
		[11621] _
		[11622] _
		[11623] _
		[11624] _
		[11625] _
		[11626] _
		[11627] _
		[11628] _
		[11629] _
		[11630] _
		[11631] _
		[11632] _
		[11633] _
		[11634] _
		[11635] _
		[11636] _
		[11637] _
		[11638] _
		[11639] _
		[11640] _
		[11641] _
		[11642] _
		[11643] _
		[11644] _
		[11645] _
		[11646] _
		[11647] _
		[11648] _
		[11649] _
		[11650] _
		[11651] _
		[11652] _
		[11653] _
		[11654] _
		[11655] _
		[11656] _
		[11657] _
		[11658] _
		[11659] _
		[11660] _
		[11661] _
		[11662] _
		[11663] _
		[11664] _
		[11665] _
		[11666] _
		[11667] _
		[11668] _
		[11669] _
		[11670] _
		[11671] _
		[11672] _
		[11673] _
		[11674] _
		[11675] _
		[11676] _
		[11677] _
		[11678] _
		[11679] _
		[11680] _
		[11681] _
		[11682] _
		[11683] _
		[11684] _
		[11685] _
		[11686] _
		[11687] _
		[11688] _
		[11689] _
		[11690] _
		[11691] _
		[11692] _
		[11693] _
		[11694] _
		[11695] _
		[11696] _
		[11697] _
		[11698] _
		[11699] _
		[11700] _
		[11701] _
		[11702] _
		[11703] _
		[11704] _
		[11705] _
		[11706] _
		[11707] _
		[11708] _
		[11709] _
		[11710] _
		[11711] _
		[11712] _
		[11713] _
		[11714] _
		[11715] _
		[11716] _
		[11717] _
		[11718] _
		[11719] _
		[11720] _
		[11721] _
		[11722] _
		[11723] _
		[11724] _
		[11725] _
		[11726] _
		[11727] _
		[11728] _
		[11729] _
		[11730] _
		[11731] _
		[11732] _
		[11733] _
		[11734] _
		[11735] _
		[11736] _
		[11737] _
		[11738] _
		[11739] _
		[11740] _
		[11741] _
		[11742] _
		[11743] _
		[11744] _
		[11745] _
		[11746] _
		[11747] _
		[11748] _
		[11749] _
		[11750] _
		[11751] _
		[11752] _
		[11753] _
		[11754] _
		[11755] _
		[11756] _
		[11757] _
		[11758] _
		[11759] _
		[11760] _
		[11761] _
		[11762] _
		[11763] _
		[11764] _
		[11765] _
		[11766] _
		[11767] _
		[11768] _
		[11769] _
		[11770] _
		[11771] _
		[11772] _
		[11773] _
		[11774] _
		[11775] _
		[11776] _
		[11777] _
		[11778] _
		[11779] _
		[11780] _
		[11781] _
		[11782] _
		[11783] _
		[11784] _
		[11785] _
		[11786] _
		[11787] _
		[11788] _
		[11789] _
		[11790] _
		[11791] _
		[11792] _
		[11793] _
		[11794] _
		[11795] _
		[11796] _
		[11797] _
		[11798] _
		[11799] _
		[11800] _
		[11801] _
		[11802] _
		[11803] _
		[11804] _
		[11805] _
		[11806] _
		[11807] _
		[11808] _
		[11809] _
		[11810] _
		[11811] _
		[11812] _
		[11813] _
		[11814] _
		[11815] _
		[11816] _
		[11817] _
		[11818] _
		[11819] _
		[11820] _
		[11821] _
		[11822] _
		[11823] _
		[11824] _
		[11825] _
		[11826] _
		[11827] _
		[11828] _
		[11829] _
		[11830] _
		[11831] _
		[11832] _
		[11833] _
		[11834] _
		[11835] _
		[11836] _
		[11837] _
		[11838] _
		[11839] _
		[11840] _
		[11841] _
		[11842] _
		[11843] _
		[11844] _
		[11845] _
		[11846] _
		[11847] _
		[11848] _
		[11849] _
		[11850] _
		[11851] _
		[11852] _
		[11853] _
		[11854] _
		[11855] _
		[11856] _
		[11857] _
		[11858] _
		[11859] _
		[11860] _
		[11861] _
		[11862] _
		[11863] _
		[11864] _
		[11865] _
		[11866] _
		[11867] _
		[11868] _
		[11869] _
		[11870] _
		[11871] _
		[11872] _
		[11873] _
		[11874] _
		[11875] _
		[11876] _
		[11877] _
		[11878] _
		[11879] _
		[11880] _
		[11881] _
		[11882] _
		[11883] _
		[11884] _
		[11885] _
		[11886] _
		[11887] _
		[11888] _
		[11889] _
		[11890] _
		[11891] _
		[11892] _
		[11893] _
		[11894] _
		[11895] _
		[11896] _
		[11897] _
		[11898] _
		[11899] _
		[11900] _
		[11901] _
		[11902] _
		[11903] _
		[11904] _
		[11905] _
		[11906] _
		[11907] _
		[11908] _
		[11909] _
		[11910] _
		[11911] _
		[11912] _
		[11913] _
		[11914] _
		[11915] _
		[11916] _
		[11917] _
		[11918] _
		[11919] _
		[11920] _
		[11921] _
		[11922] _
		[11923] _
		[11924] _
		[11925] _
		[11926] _
		[11927] _
		[11928] _
		[11929] _
		[11930] _
		[11931] _
		[11932] _
		[11933] _
		[11934] _
		[11935] _
		[11936] _
		[11937] _
		[11938] _
		[11939] _
		[11940] _
		[11941] _
		[11942] _
		[11943] _
		[11944] _
		[11945] _
		[11946] _
		[11947] _
		[11948] _
		[11949] _
		[11950] _
		[11951] _
		[11952] _
		[11953] _
		[11954] _
		[11955] _
		[11956] _
		[11957] _
		[11958] _
		[11959] _
		[11960] _
		[11961] _
		[11962] _
		[11963] _
		[11964] _
		[11965] _
		[11966] _
		[11967] _
		[11968] _
		[11969] _
		[11970] _
		[11971] _
		[11972] _
		[11973] _
		[11974] _
		[11975] _
		[11976] _
		[11977] _
		[11978] _
		[11979] _
		[11980] _
		[11981] _
		[11982] _
		[11983] _
		[11984] _
		[11985] _
		[11986] _
		[11987] _
		[11988] _
		[11989] _
		[11990] _
		[11991] _
		[11992] _
		[11993] _
		[11994] _
		[11995] _
		[11996] _
		[11997] _
		[11998] _
		[11999] _
		[12000] _
		[12001] _
		[12002] _
		[12003] _
		[12004] _
		[12005] _
		[12006] _
		[12007] _
		[12008] _
		[12009] _
		[12010] _
		[12011] _
		[12012] _
		[12013] _
		[12014] _
		[12015] _
		[12016] _
		[12017] _
		[12018] _
		[12019] _
		[12020] _
		[12021] _
		[12022] _
		[12023] _
		[12024] _
		[12025] _
		[12026] _
		[12027] _
		[12028] _
		[12029] _
		[12030] _
		[12031] _
		[12032] _
		[12033] _
		[12034] _
		[12035] _
		[12036] _
		[12037] _
		[12038] _
		[12039] _
		[12040] _
		[12041] _
		[12042] _
		[12043] _
		[12044] _
		[12045] _
		[12046] _
		[12047] _
		[12048] _
		[12049] _
		[12050] _
		[12051] _
		[12052] _
		[12053] _
		[12054] _
		[12055] _
		[12056] _
		[12057] _
		[12058] _
		[12059] _
		[12060] _
		[12061] _
		[12062] _
		[12063] _
		[12064] _
		[12065] _
		[12066] _
		[12067] _
		[12068] _
		[12069] _
		[12070] _
		[12071] _
		[12072] _
		[12073] _
		[12074] _
		[12075] _
		[12076] _
		[12077] _
		[12078] _
		[12079] _
		[12080] _
		[12081] _
		[12082] _
		[12083] _
		[12084] _
		[12085] _
		[12086] _
		[12087] _
		[12088] _
		[12089] _
		[12090] _
		[12091] _
		[12092] _
		[12093] _
		[12094] _
		[12095] _
		[12096] _
		[12097] _
		[12098] _
		[12099] _
		[12100] _
		[12101] _
		[12102] _
		[12103] _
		[12104] _
		[12105] _
		[12106] _
		[12107] _
		[12108] _
		[12109] _
		[12110] _
		[12111] _
		[12112] _
		[12113] _
		[12114] _
		[12115] _
		[12116] _
		[12117] _
		[12118] _
		[12119] _
		[12120] _
		[12121] _
		[12122] _
		[12123] _
		[12124] _
		[12125] _
		[12126] _
		[12127] _
		[12128] _
		[12129] _
		[12130] _
		[12131] _
		[12132] _
		[12133] _
		[12134] _
		[12135] _
		[12136] _
		[12137] _
		[12138] _
		[12139] _
		[12140] _
		[12141] _
		[12142] _
		[12143] _
		[12144] _
		[12145] _
		[12146] _
		[12147] _
		[12148] _
		[12149] _
		[12150] _
		[12151] _
		[12152] _
		[12153] _
		[12154] _
		[12155] _
		[12156] _
		[12157] _
		[12158] _
		[12159] _
		[12160] _
		[12161] _
		[12162] _
		[12163] _
		[12164] _
		[12165] _
		[12166] _
		[12167] _
		[12168] _
		[12169] _
		[12170] _
		[12171] _
		[12172] _
		[12173] _
		[12174] _
		[12175] _
		[12176] _
		[12177] _
		[12178] _
		[12179] _
		[12180] _
		[12181] _
		[12182] _
		[12183] _
		[12184] _
		[12185] _
		[12186] _
		[12187] _
		[12188] _
		[12189] _
		[12190] _
		[12191] _
		[12192] _
		[12193] _
		[12194] _
		[12195] _
		[12196] _
		[12197] _
		[12198] _
		[12199] _
		[12200] _
		[12201] _
		[12202] _
		[12203] _
		[12204] _
		[12205] _
		[12206] _
		[12207] _
		[12208] _
		[12209] _
		[12210] _
		[12211] _
		[12212] _
		[12213] _
		[12214] _
		[12215] _
		[12216] _
		[12217] _
		[12218] _
		[12219] _
		[12220] _
		[12221] _
		[12222] _
		[12223] _
		[12224] _
		[12225] _
		[12226] _
		[12227] _
		[12228] _
		[12229] _
		[12230] _
		[12231] _
		[12232] _
		[12233] _
		[12234] _
		[12235] _
		[12236] _
		[12237] _
		[12238] _
		[12239] _
		[12240] _
		[12241] _
		[12242] _
		[12243] _
		[12244] _
		[12245] _
		[12246] _
		[12247] _
		[12248] _
		[12249] _
		[12250] _
		[12251] _
		[12252] _
		[12253] _
		[12254] _
		[12255] _
		[12256] _
		[12257] _
		[12258] _
		[12259] _
		[12260] _
		[12261] _
		[12262] _
		[12263] _
		[12264] _
		[12265] _
		[12266] _
		[12267] _
		[12268] _
		[12269] _
		[12270] _
		[12271] _
		[12272] _
		[12273] _
		[12274] _
		[12275] _
		[12276] _
		[12277] _
		[12278] _
		[12279] _
		[12280] _
		[12281] _
		[12282] _
		[12283] _
		[12284] _
		[12285] _
		[12286] _
		[12287] _
		[12288] _
		[12289] _
		[12290] _
		[12291] _
		[12292] _
		[12293] _
		[12294] _
		[12295] _
		[12296] _
		[12297] _
		[12298] _
		[12299] _
		[12300] _
		[12301] _
		[12302] _
		[12303] _
		[12304] _
		[12305] _
		[12306] _
		[12307] _
		[12308] _
		[12309] _
		[12310] _
		[12311] _
		[12312] _
		[12313] _
		[12314] _
		[12315] _
		[12316] _
		[12317] _
		[12318] _
		[12319] _
		[12320] _
		[12321] _
		[12322] _
		[12323] _
		[12324] _
		[12325] _
		[12326] _
		[12327] _
		[12328] _
		[12329] _
		[12330] _
		[12331] _
		[12332] _
		[12333] _
		[12334] _
		[12335] _
		[12336] _
		[12337] _
		[12338] _
		[12339] _
		[12340] _
		[12341] _
		[12342] _
		[12343] _
		[12344] _
		[12345] _
		[12346] _
		[12347] _
		[12348] _
		[12349] _
		[12350] _
		[12351] _
		[12352] _
		[12353] _
		[12354] _
		[12355] _
		[12356] _
		[12357] _
		[12358] _
		[12359] _
		[12360] _
		[12361] _
		[12362] _
		[12363] _
		[12364] _
		[12365] _
		[12366] _
		[12367] _
		[12368] _
		[12369] _
		[12370] _
		[12371] _
		[12372] _
		[12373] _
		[12374] _
		[12375] _
		[12376] _
		[12377] _
		[12378] _
		[12379] _
		[12380] _
		[12381] _
		[12382] _
		[12383] _
		[12384] _
		[12385] _
		[12386] _
		[12387] _
		[12388] _
		[12389] _
		[12390] _
		[12391] _
		[12392] _
		[12393] _
		[12394] _
		[12395] _
		[12396] _
		[12397] _
		[12398] _
		[12399] _
		[12400] _
		[12401] _
		[12402] _
		[12403] _
		[12404] _
		[12405] _
		[12406] _
		[12407] _
		[12408] _
		[12409] _
		[12410] _
		[12411] _
		[12412] _
		[12413] _
		[12414] _
		[12415] _
		[12416] _
		[12417] _
		[12418] _
		[12419] _
		[12420] _
		[12421] _
		[12422] _
		[12423] _
		[12424] _
		[12425] _
		[12426] _
		[12427] _
		[12428] _
		[12429] _
		[12430] _
		[12431] _
		[12432] _
		[12433] _
		[12434] _
		[12435] _
		[12436] _
		[12437] _
		[12438] _
		[12439] _
		[12440] _
		[12441] _
		[12442] _
		[12443] _
		[12444] _
		[12445] _
		[12446] _
		[12447] _
		[12448] _
		[12449] _
		[12450] _
		[12451] _
		[12452] _
		[12453] _
		[12454] _
		[12455] _
		[12456] _
		[12457] _
		[12458] _
		[12459] _
		[12460] _
		[12461] _
		[12462] _
		[12463] _
		[12464] _
		[12465] _
		[12466] _
		[12467] _
		[12468] _
		[12469] _
		[12470] _
		[12471] _
		[12472] _
		[12473] _
		[12474] _
		[12475] _
		[12476] _
		[12477] _
		[12478] _
		[12479] _
		[12480] _
		[12481] _
		[12482] _
		[12483] _
		[12484] _
		[12485] _
		[12486] _
		[12487] _
		[12488] _
		[12489] _
		[12490] _
		[12491] _
		[12492] _
		[12493] _
		[12494] _
		[12495] _
		[12496] _
		[12497] _
		[12498] _
		[12499] _
		[12500] _
		[12501] _
		[12502] _
		[12503] _
		[12504] _
		[12505] _
		[12506] _
		[12507] _
		[12508] _
		[12509] _
		[12510] _
		[12511] _
		[12512] _
		[12513] _
		[12514] _
		[12515] _
		[12516] _
		[12517] _
		[12518] _
		[12519] _
		[12520] _
		[12521] _
		[12522] _
		[12523] _
		[12524] _
		[12525] _
		[12526] _
		[12527] _
		[12528] _
		[12529] _
		[12530] _
		[12531] _
		[12532] _
		[12533] _
		[12534] _
		[12535] _
		[12536] _
		[12537] _
		[12538] _
		[12539] _
		[12540] _
		[12541] _
		[12542] _
		[12543] _
		[12544] _
		[12545] _
		[12546] _
		[12547] _
		[12548] _
		[12549] _
		[12550] _
		[12551] _
		[12552] _
		[12553] _
		[12554] _
		[12555] _
		[12556] _
		[12557] _
		[12558] _
		[12559] _
		[12560] _
		[12561] _
		[12562] _
		[12563] _
		[12564] _
		[12565] _
		[12566] _
		[12567] _
		[12568] _
		[12569] _
		[12570] _
		[12571] _
		[12572] _
		[12573] _
		[12574] _
		[12575] _
		[12576] _
		[12577] _
		[12578] _
		[12579] _
		[12580] _
		[12581] _
		[12582] _
		[12583] _
		[12584] _
		[12585] _
		[12586] _
		[12587] _
		[12588] _
		[12589] _
		[12590] _
		[12591] _
		[12592] _
		[12593] _
		[12594] _
		[12595] _
		[12596] _
		[12597] _
		[12598] _
		[12599] _
		[12600] _
		[12601] _
		[12602] _
		[12603] _
		[12604] _
		[12605] _
		[12606] _
		[12607] _
		[12608] _
		[12609] _
		[12610] _
		[12611] _
		[12612] _
		[12613] _
		[12614] _
		[12615] _
		[12616] _
		[12617] _
		[12618] _
		[12619] _
		[12620] _
		[12621] _
		[12622] _
		[12623] _
		[12624] _
		[12625] _
		[12626] _
		[12627] _
		[12628] _
		[12629] _
		[12630] _
		[12631] _
		[12632] _
		[12633] _
		[12634] _
		[12635] _
		[12636] _
		[12637] _
		[12638] _
		[12639] _
		[12640] _
		[12641] _
		[12642] _
		[12643] _
		[12644] _
		[12645] _
		[12646] _
		[12647] _
		[12648] _
		[12649] _
		[12650] _
		[12651] _
		[12652] _
		[12653] _
		[12654] _
		[12655] _
		[12656] _
		[12657] _
		[12658] _
		[12659] _
		[12660] _
		[12661] _
		[12662] _
		[12663] _
		[12664] _
		[12665] _
		[12666] _
		[12667] _
		[12668] _
		[12669] _
		[12670] _
		[12671] _
		[12672] _
		[12673] _
		[12674] _
		[12675] _
		[12676] _
		[12677] _
		[12678] _
		[12679] _
		[12680] _
		[12681] _
		[12682] _
		[12683] _
		[12684] _
		[12685] _
		[12686] _
		[12687] _
		[12688] _
		[12689] _
		[12690] _
		[12691] _
		[12692] _
		[12693] _
		[12694] _
		[12695] _
		[12696] _
		[12697] _
		[12698] _
		[12699] _
		[12700] _
		[12701] _
		[12702] _
		[12703] _
		[12704] _
		[12705] _
		[12706] _
		[12707] _
		[12708] _
		[12709] _
		[12710] _
		[12711] _
		[12712] _
		[12713] _
		[12714] _
		[12715] _
		[12716] _
		[12717] _
		[12718] _
		[12719] _
		[12720] _
		[12721] _
		[12722] _
		[12723] _
		[12724] _
		[12725] _
		[12726] _
		[12727] _
		[12728] _
		[12729] _
		[12730] _
		[12731] _
		[12732] _
		[12733] _
		[12734] _
		[12735] _
		[12736] _
		[12737] _
		[12738] _
		[12739] _
		[12740] _
		[12741] _
		[12742] _
		[12743] _
		[12744] _
		[12745] _
		[12746] _
		[12747] _
		[12748] _
		[12749] _
		[12750] _
		[12751] _
		[12752] _
		[12753] _
		[12754] _
		[12755] _
		[12756] _
		[12757] _
		[12758] _
		[12759] _
		[12760] _
		[12761] _
		[12762] _
		[12763] _
		[12764] _
		[12765] _
		[12766] _
		[12767] _
		[12768] _
		[12769] _
		[12770] _
		[12771] _
		[12772] _
		[12773] _
		[12774] _
		[12775] _
		[12776] _
		[12777] _
		[12778] _
		[12779] _
		[12780] _
		[12781] _
		[12782] _
		[12783] _
		[12784] _
		[12785] _
		[12786] _
		[12787] _
		[12788] _
		[12789] _
		[12790] _
		[12791] _
		[12792] _
		[12793] _
		[12794] _
		[12795] _
		[12796] _
		[12797] _
		[12798] _
		[12799] _
		[12800] _
		[12801] _
		[12802] _
		[12803] _
		[12804] _
		[12805] _
		[12806] _
		[12807] _
		[12808] _
		[12809] _
		[12810] _
		[12811] _
		[12812] _
		[12813] _
		[12814] _
		[12815] _
		[12816] _
		[12817] _
		[12818] _
		[12819] _
		[12820] _
		[12821] _
		[12822] _
		[12823] _
		[12824] _
		[12825] _
		[12826] _
		[12827] _
		[12828] _
		[12829] _
		[12830] _
		[12831] _
		[12832] _
		[12833] _
		[12834] _
		[12835] _
		[12836] _
		[12837] _
		[12838] _
		[12839] _
		[12840] _
		[12841] _
		[12842] _
		[12843] _
		[12844] _
		[12845] _
		[12846] _
		[12847] _
		[12848] _
		[12849] _
		[12850] _
		[12851] _
		[12852] _
		[12853] _
		[12854] _
		[12855] _
		[12856] _
		[12857] _
		[12858] _
		[12859] _
		[12860] _
		[12861] _
		[12862] _
		[12863] _
		[12864] _
		[12865] _
		[12866] _
		[12867] _
		[12868] _
		[12869] _
		[12870] _
		[12871] _
		[12872] _
		[12873] _
		[12874] _
		[12875] _
		[12876] _
		[12877] _
		[12878] _
		[12879] _
		[12880] _
		[12881] _
		[12882] _
		[12883] _
		[12884] _
		[12885] _
		[12886] _
		[12887] _
		[12888] _
		[12889] _
		[12890] _
		[12891] _
		[12892] _
		[12893] _
		[12894] _
		[12895] _
		[12896] _
		[12897] _
		[12898] _
		[12899] _
		[12900] _
		[12901] _
		[12902] _
		[12903] _
		[12904] _
		[12905] _
		[12906] _
		[12907] _
		[12908] _
		[12909] _
		[12910] _
		[12911] _
		[12912] _
		[12913] _
		[12914] _
		[12915] _
		[12916] _
		[12917] _
		[12918] _
		[12919] _
		[12920] _
		[12921] _
		[12922] _
		[12923] _
		[12924] _
		[12925] _
		[12926] _
		[12927] _
		[12928] _
		[12929] _
		[12930] _
		[12931] _
		[12932] _
		[12933] _
		[12934] _
		[12935] _
		[12936] _
		[12937] _
		[12938] _
		[12939] _
		[12940] _
		[12941] _
		[12942] _
		[12943] _
		[12944] _
		[12945] _
		[12946] _
		[12947] _
		[12948] _
		[12949] _
		[12950] _
		[12951] _
		[12952] _
		[12953] _
		[12954] _
		[12955] _
		[12956] _
		[12957] _
		[12958] _
		[12959] _
		[12960] _
		[12961] _
		[12962] _
		[12963] _
		[12964] _
		[12965] _
		[12966] _
		[12967] _
		[12968] _
		[12969] _
		[12970] _
		[12971] _
		[12972] _
		[12973] _
		[12974] _
		[12975] _
		[12976] _
		[12977] _
		[12978] _
		[12979] _
		[12980] _
		[12981] _
		[12982] _
		[12983] _
		[12984] _
		[12985] _
		[12986] _
		[12987] _
		[12988] _
		[12989] _
		[12990] _
		[12991] _
		[12992] _
		[12993] _
		[12994] _
		[12995] _
		[12996] _
		[12997] _
		[12998] _
		[12999] _
		[13000] _
		[13001] _
		[13002] _
		[13003] _
		[13004] _
		[13005] _
		[13006] _
		[13007] _
		[13008] _
		[13009] _
		[13010] _
		[13011] _
		[13012] _
		[13013] _
		[13014] _
		[13015] _
		[13016] _
		[13017] _
		[13018] _
		[13019] _
		[13020] _
		[13021] _
		[13022] _
		[13023] _
		[13024] _
		[13025] _
		[13026] _
		[13027] _
		[13028] _
		[13029] _
		[13030] _
		[13031] _
		[13032] _
		[13033] _
		[13034] _
		[13035] _
		[13036] _
		[13037] _
		[13038] _
		[13039] _
		[13040] _
		[13041] _
		[13042] _
		[13043] _
		[13044] _
		[13045] _
		[13046] _
		[13047] _
		[13048] _
		[13049] _
		[13050] _
		[13051] _
		[13052] _
		[13053] _
		[13054] _
		[13055] _
		[13056] _
		[13057] _
		[13058] _
		[13059] _
		[13060] _
		[13061] _
		[13062] _
		[13063] _
		[13064] _
		[13065] _
		[13066] _
		[13067] _
		[13068] _
		[13069] _
		[13070] _
		[13071] _
		[13072] _
		[13073] _
		[13074] _
		[13075] _
		[13076] _
		[13077] _
		[13078] _
		[13079] _
		[13080] _
		[13081] _
		[13082] _
		[13083] _
		[13084] _
		[13085] _
		[13086] _
		[13087] _
		[13088] _
		[13089] _
		[13090] _
		[13091] _
		[13092] _
		[13093] _
		[13094] _
		[13095] _
		[13096] _
		[13097] _
		[13098] _
		[13099] _
		[13100] _
		[13101] _
		[13102] _
		[13103] _
		[13104] _
		[13105] _
		[13106] _
		[13107] _
		[13108] _
		[13109] _
		[13110] _
		[13111] _
		[13112] _
		[13113] _
		[13114] _
		[13115] _
		[13116] _
		[13117] _
		[13118] _
		[13119] _
		[13120] _
		[13121] _
		[13122] _
		[13123] _
		[13124] _
		[13125] _
		[13126] _
		[13127] _
		[13128] _
		[13129] _
		[13130] _
		[13131] _
		[13132] _
		[13133] _
		[13134] _
		[13135] _
		[13136] _
		[13137] _
		[13138] _
		[13139] _
		[13140] _
		[13141] _
		[13142] _
		[13143] _
		[13144] _
		[13145] _
		[13146] _
		[13147] _
		[13148] _
		[13149] _
		[13150] _
		[13151] _
		[13152] _
		[13153] _
		[13154] _
		[13155] _
		[13156] _
		[13157] _
		[13158] _
		[13159] _
		[13160] _
		[13161] _
		[13162] _
		[13163] _
		[13164] _
		[13165] _
		[13166] _
		[13167] _
		[13168] _
		[13169] _
		[13170] _
		[13171] _
		[13172] _
		[13173] _
		[13174] _
		[13175] _
		[13176] _
		[13177] _
		[13178] _
		[13179] _
		[13180] _
		[13181] _
		[13182] _
		[13183] _
		[13184] _
		[13185] _
		[13186] _
		[13187] _
		[13188] _
		[13189] _
		[13190] _
		[13191] _
		[13192] _
		[13193] _
		[13194] _
		[13195] _
		[13196] _
		[13197] _
		[13198] _
		[13199] _
		[13200] _
		[13201] _
		[13202] _
		[13203] _
		[13204] _
		[13205] _
		[13206] _
		[13207] _
		[13208] _
		[13209] _
		[13210] _
		[13211] _
		[13212] _
		[13213] _
		[13214] _
		[13215] _
		[13216] _
		[13217] _
		[13218] _
		[13219] _
		[13220] _
		[13221] _
		[13222] _
		[13223] _
		[13224] _
		[13225] _
		[13226] _
		[13227] _
		[13228] _
		[13229] _
		[13230] _
		[13231] _
		[13232] _
		[13233] _
		[13234] _
		[13235] _
		[13236] _
		[13237] _
		[13238] _
		[13239] _
		[13240] _
		[13241] _
		[13242] _
		[13243] _
		[13244] _
		[13245] _
		[13246] _
		[13247] _
		[13248] _
		[13249] _
		[13250] _
		[13251] _
		[13252] _
		[13253] _
		[13254] _
		[13255] _
		[13256] _
		[13257] _
		[13258] _
		[13259] _
		[13260] _
		[13261] _
		[13262] _
		[13263] _
		[13264] _
		[13265] _
		[13266] _
		[13267] _
		[13268] _
		[13269] _
		[13270] _
		[13271] _
		[13272] _
		[13273] _
		[13274] _
		[13275] _
		[13276] _
		[13277] _
		[13278] _
		[13279] _
		[13280] _
		[13281] _
		[13282] _
		[13283] _
		[13284] _
		[13285] _
		[13286] _
		[13287] _
		[13288] _
		[13289] _
		[13290] _
		[13291] _
		[13292] _
		[13293] _
		[13294] _
		[13295] _
		[13296] _
		[13297] _
		[13298] _
		[13299] _
		[13300] _
		[13301] _
		[13302] _
		[13303] _
		[13304] _
		[13305] _
		[13306] _
		[13307] _
		[13308] _
		[13309] _
		[13310] _
		[13311] _
		[13312] _
		[13313] _
		[13314] _
		[13315] _
		[13316] _
		[13317] _
		[13318] _
		[13319] _
		[13320] _
		[13321] _
		[13322] _
		[13323] _
		[13324] _
		[13325] _
		[13326] _
		[13327] _
		[13328] _
		[13329] _
		[13330] _
		[13331] _
		[13332] _
		[13333] _
		[13334] _
		[13335] _
		[13336] _
		[13337] _
		[13338] _
		[13339] _
		[13340] _
		[13341] _
		[13342] _
		[13343] _
		[13344] _
		[13345] _
		[13346] _
		[13347] _
		[13348] _
		[13349] _
		[13350] _
		[13351] _
		[13352] _
		[13353] _
		[13354] _
		[13355] _
		[13356] _
		[13357] _
		[13358] _
		[13359] _
		[13360] _
		[13361] _
		[13362] _
		[13363] _
		[13364] _
		[13365] _
		[13366] _
		[13367] _
		[13368] _
		[13369] _
		[13370] _
		[13371] _
		[13372] _
		[13373] _
		[13374] _
		[13375] _
		[13376] _
		[13377] _
		[13378] _
		[13379] _
		[13380] _
		[13381] _
		[13382] _
		[13383] _
		[13384] _
		[13385] _
		[13386] _
		[13387] _
		[13388] _
		[13389] _
		[13390] _
		[13391] _
		[13392] _
		[13393] _
		[13394] _
		[13395] _
		[13396] _
		[13397] _
		[13398] _
		[13399] _
		[13400] _
		[13401] _
		[13402] _
		[13403] _
		[13404] _
		[13405] _
		[13406] _
		[13407] _
		[13408] _
		[13409] _
		[13410] _
		[13411] _
		[13412] _
		[13413] _
		[13414] _
		[13415] _
		[13416] _
		[13417] _
		[13418] _
		[13419] _
		[13420] _
		[13421] _
		[13422] _
		[13423] _
		[13424] _
		[13425] _
		[13426] _
		[13427] _
		[13428] _
		[13429] _
		[13430] _
		[13431] _
		[13432] _
		[13433] _
		[13434] _
		[13435] _
		[13436] _
		[13437] _
		[13438] _
		[13439] _
		[13440] _
		[13441] _
		[13442] _
		[13443] _
		[13444] _
		[13445] _
		[13446] _
		[13447] _
		[13448] _
		[13449] _
		[13450] _
		[13451] _
		[13452] _
		[13453] _
		[13454] _
		[13455] _
		[13456] _
		[13457] _
		[13458] _
		[13459] _
		[13460] _
		[13461] _
		[13462] _
		[13463] _
		[13464] _
		[13465] _
		[13466] _
		[13467] _
		[13468] _
		[13469] _
		[13470] _
		[13471] _
		[13472] _
		[13473] _
		[13474] _
		[13475] _
		[13476] _
		[13477] _
		[13478] _
		[13479] _
		[13480] _
		[13481] _
		[13482] _
		[13483] _
		[13484] _
		[13485] _
		[13486] _
		[13487] _
		[13488] _
		[13489] _
		[13490] _
		[13491] _
		[13492] _
		[13493] _
		[13494] _
		[13495] _
		[13496] _
		[13497] _
		[13498] _
		[13499] _
		[13500] _
		[13501] _
		[13502] _
		[13503] _
		[13504] _
		[13505] _
		[13506] _
		[13507] _
		[13508] _
		[13509] _
		[13510] _
		[13511] _
		[13512] _
		[13513] _
		[13514] _
		[13515] _
		[13516] _
		[13517] _
		[13518] _
		[13519] _
		[13520] _
		[13521] _
		[13522] _
		[13523] _
		[13524] _
		[13525] _
		[13526] _
		[13527] _
		[13528] _
		[13529] _
		[13530] _
		[13531] _
		[13532] _
		[13533] _
		[13534] _
		[13535] _
		[13536] _
		[13537] _
		[13538] _
		[13539] _
		[13540] _
		[13541] _
		[13542] _
		[13543] _
		[13544] _
		[13545] _
		[13546] _
		[13547] _
		[13548] _
		[13549] _
		[13550] _
		[13551] _
		[13552] _
		[13553] _
		[13554] _
		[13555] _
		[13556] _
		[13557] _
		[13558] _
		[13559] _
		[13560] _
		[13561] _
		[13562] _
		[13563] _
		[13564] _
		[13565] _
		[13566] _
		[13567] _
		[13568] _
		[13569] _
		[13570] _
		[13571] _
		[13572] _
		[13573] _
		[13574] _
		[13575] _
		[13576] _
		[13577] _
		[13578] _
		[13579] _
		[13580] _
		[13581] _
		[13582] _
		[13583] _
		[13584] _
		[13585] _
		[13586] _
		[13587] _
		[13588] _
		[13589] _
		[13590] _
		[13591] _
		[13592] _
		[13593] _
		[13594] _
		[13595] _
		[13596] _
		[13597] _
		[13598] _
		[13599] _
		[13600] _
		[13601] _
		[13602] _
		[13603] _
		[13604] _
		[13605] _
		[13606] _
		[13607] _
		[13608] _
		[13609] _
		[13610] _
		[13611] _
		[13612] _
		[13613] _
		[13614] _
		[13615] _
		[13616] _
		[13617] _
		[13618] _
		[13619] _
		[13620] _
		[13621] _
		[13622] _
		[13623] _
		[13624] _
		[13625] _
		[13626] _
		[13627] _
		[13628] _
		[13629] _
		[13630] _
		[13631] _
		[13632] _
		[13633] _
		[13634] _
		[13635] _
		[13636] _
		[13637] _
		[13638] _
		[13639] _
		[13640] _
		[13641] _
		[13642] _
		[13643] _
		[13644] _
		[13645] _
		[13646] _
		[13647] _
		[13648] _
		[13649] _
		[13650] _
		[13651] _
		[13652] _
		[13653] _
		[13654] _
		[13655] _
		[13656] _
		[13657] _
		[13658] _
		[13659] _
		[13660] _
		[13661] _
		[13662] _
		[13663] _
		[13664] _
		[13665] _
		[13666] _
		[13667] _
		[13668] _
		[13669] _
		[13670] _
		[13671] _
		[13672] _
		[13673] _
		[13674] _
		[13675] _
		[13676] _
		[13677] _
		[13678] _
		[13679] _
		[13680] _
		[13681] _
		[13682] _
		[13683] _
		[13684] _
		[13685] _
		[13686] _
		[13687] _
		[13688] _
		[13689] _
		[13690] _
		[13691] _
		[13692] _
		[13693] _
		[13694] _
		[13695] _
		[13696] _
		[13697] _
		[13698] _
		[13699] _
		[13700] _
		[13701] _
		[13702] _
		[13703] _
		[13704] _
		[13705] _
		[13706] _
		[13707] _
		[13708] _
		[13709] _
		[13710] _
		[13711] _
		[13712] _
		[13713] _
		[13714] _
		[13715] _
		[13716] _
		[13717] _
		[13718] _
		[13719] _
		[13720] _
		[13721] _
		[13722] _
		[13723] _
		[13724] _
		[13725] _
		[13726] _
		[13727] _
		[13728] _
		[13729] _
		[13730] _
		[13731] _
		[13732] _
		[13733] _
		[13734] _
		[13735] _
		[13736] _
		[13737] _
		[13738] _
		[13739] _
		[13740] _
		[13741] _
		[13742] _
		[13743] _
		[13744] _
		[13745] _
		[13746] _
		[13747] _
		[13748] _
		[13749] _
		[13750] _
		[13751] _
		[13752] _
		[13753] _
		[13754] _
		[13755] _
		[13756] _
		[13757] _
		[13758] _
		[13759] _
		[13760] _
		[13761] _
		[13762] _
		[13763] _
		[13764] _
		[13765] _
		[13766] _
		[13767] _
		[13768] _
		[13769] _
		[13770] _
		[13771] _
		[13772] _
		[13773] _
		[13774] _
		[13775] _
		[13776] _
		[13777] _
		[13778] _
		[13779] _
		[13780] _
		[13781] _
		[13782] _
		[13783] _
		[13784] _
		[13785] _
		[13786] _
		[13787] _
		[13788] _
		[13789] _
		[13790] _
		[13791] _
		[13792] _
		[13793] _
		[13794] _
		[13795] _
		[13796] _
		[13797] _
		[13798] _
		[13799] _
		[13800] _
		[13801] _
		[13802] _
		[13803] _
		[13804] _
		[13805] _
		[13806] _
		[13807] _
		[13808] _
		[13809] _
		[13810] _
		[13811] _
		[13812] _
		[13813] _
		[13814] _
		[13815] _
		[13816] _
		[13817] _
		[13818] _
		[13819] _
		[13820] _
		[13821] _
		[13822] _
		[13823] _
		[13824] _
		[13825] _
		[13826] _
		[13827] _
		[13828] _
		[13829] _
		[13830] _
		[13831] _
		[13832] _
		[13833] _
		[13834] _
		[13835] _
		[13836] _
		[13837] _
		[13838] _
		[13839] _
		[13840] _
		[13841] _
		[13842] _
		[13843] _
		[13844] _
		[13845] _
		[13846] _
		[13847] _
		[13848] _
		[13849] _
		[13850] _
		[13851] _
		[13852] _
		[13853] _
		[13854] _
		[13855] _
		[13856] _
		[13857] _
		[13858] _
		[13859] _
		[13860] _
		[13861] _
		[13862] _
		[13863] _
		[13864] _
		[13865] _
		[13866] _
		[13867] _
		[13868] _
		[13869] _
		[13870] _
		[13871] _
		[13872] _
		[13873] _
		[13874] _
		[13875] _
		[13876] _
		[13877] _
		[13878] _
		[13879] _
		[13880] _
		[13881] _
		[13882] _
		[13883] _
		[13884] _
		[13885] _
		[13886] _
		[13887] _
		[13888] _
		[13889] _
		[13890] _
		[13891] _
		[13892] _
		[13893] _
		[13894] _
		[13895] _
		[13896] _
		[13897] _
		[13898] _
		[13899] _
		[13900] _
		[13901] _
		[13902] _
		[13903] _
		[13904] _
		[13905] _
		[13906] _
		[13907] _
		[13908] _
		[13909] _
		[13910] _
		[13911] _
		[13912] _
		[13913] _
		[13914] _
		[13915] _
		[13916] _
		[13917] _
		[13918] _
		[13919] _
		[13920] _
		[13921] _
		[13922] _
		[13923] _
		[13924] _
		[13925] _
		[13926] _
		[13927] _
		[13928] _
		[13929] _
		[13930] _
		[13931] _
		[13932] _
		[13933] _
		[13934] _
		[13935] _
		[13936] _
		[13937] _
		[13938] _
		[13939] _
		[13940] _
		[13941] _
		[13942] _
		[13943] _
		[13944] _
		[13945] _
		[13946] _
		[13947] _
		[13948] _
		[13949] _
		[13950] _
		[13951] _
		[13952] _
		[13953] _
		[13954] _
		[13955] _
		[13956] _
		[13957] _
		[13958] _
		[13959] _
		[13960] _
		[13961] _
		[13962] _
		[13963] _
		[13964] _
		[13965] _
		[13966] _
		[13967] _
		[13968] _
		[13969] _
		[13970] _
		[13971] _
		[13972] _
		[13973] _
		[13974] _
		[13975] _
		[13976] _
		[13977] _
		[13978] _
		[13979] _
		[13980] _
		[13981] _
		[13982] _
		[13983] _
		[13984] _
		[13985] _
		[13986] _
		[13987] _
		[13988] _
		[13989] _
		[13990] _
		[13991] _
		[13992] _
		[13993] _
		[13994] _
		[13995] _
		[13996] _
		[13997] _
		[13998] _
		[13999] _
		[14000] _
		[14001] _
		[14002] _
		[14003] _
		[14004] _
		[14005] _
		[14006] _
		[14007] _
		[14008] _
		[14009] _
		[14010] _
		[14011] _
		[14012] _
		[14013] _
		[14014] _
		[14015] _
		[14016] _
		[14017] _
		[14018] _
		[14019] _
		[14020] _
		[14021] _
		[14022] _
		[14023] _
		[14024] _
		[14025] _
		[14026] _
		[14027] _
		[14028] _
		[14029] _
		[14030] _
		[14031] _
		[14032] _
		[14033] _
		[14034] _
		[14035] _
		[14036] _
		[14037] _
		[14038] _
		[14039] _
		[14040] _
		[14041] _
		[14042] _
		[14043] _
		[14044] _
		[14045] _
		[14046] _
		[14047] _
		[14048] _
		[14049] _
		[14050] _
		[14051] _
		[14052] _
		[14053] _
		[14054] _
		[14055] _
		[14056] _
		[14057] _
		[14058] _
		[14059] _
		[14060] _
		[14061] _
		[14062] _
		[14063] _
		[14064] _
		[14065] _
		[14066] _
		[14067] _
		[14068] _
		[14069] _
		[14070] _
		[14071] _
		[14072] _
		[14073] _
		[14074] _
		[14075] _
		[14076] _
		[14077] _
		[14078] _
		[14079] _
		[14080] _
		[14081] _
		[14082] _
		[14083] _
		[14084] _
		[14085] _
		[14086] _
		[14087] _
		[14088] _
		[14089] _
		[14090] _
		[14091] _
		[14092] _
		[14093] _
		[14094] _
		[14095] _
		[14096] _
		[14097] _
		[14098] _
		[14099] _
		[14100] _
		[14101] _
		[14102] _
		[14103] _
		[14104] _
		[14105] _
		[14106] _
		[14107] _
		[14108] _
		[14109] _
		[14110] _
		[14111] _
		[14112] _
		[14113] _
		[14114] _
		[14115] _
		[14116] _
		[14117] _
		[14118] _
		[14119] _
		[14120] _
		[14121] _
		[14122] _
		[14123] _
		[14124] _
		[14125] _
		[14126] _
		[14127] _
		[14128] _
		[14129] _
		[14130] _
		[14131] _
		[14132] _
		[14133] _
		[14134] _
		[14135] _
		[14136] _
		[14137] _
		[14138] _
		[14139] _
		[14140] _
		[14141] _
		[14142] _
		[14143] _
		[14144] _
		[14145] _
		[14146] _
		[14147] _
		[14148] _
		[14149] _
		[14150] _
		[14151] _
		[14152] _
		[14153] _
		[14154] _
		[14155] _
		[14156] _
		[14157] _
		[14158] _
		[14159] _
		[14160] _
		[14161] _
		[14162] _
		[14163] _
		[14164] _
		[14165] _
		[14166] _
		[14167] _
		[14168] _
		[14169] _
		[14170] _
		[14171] _
		[14172] _
		[14173] _
		[14174] _
		[14175] _
		[14176] _
		[14177] _
		[14178] _
		[14179] _
		[14180] _
		[14181] _
		[14182] _
		[14183] _
		[14184] _
		[14185] _
		[14186] _
		[14187] _
		[14188] _
		[14189] _
		[14190] _
		[14191] _
		[14192] _
		[14193] _
		[14194] _
		[14195] _
		[14196] _
		[14197] _
		[14198] _
		[14199] _
		[14200] _
		[14201] _
		[14202] _
		[14203] _
		[14204] _
		[14205] _
		[14206] _
		[14207] _
		[14208] _
		[14209] _
		[14210] _
		[14211] _
		[14212] _
		[14213] _
		[14214] _
		[14215] _
		[14216] _
		[14217] _
		[14218] _
		[14219] _
		[14220] _
		[14221] _
		[14222] _
		[14223] _
		[14224] _
		[14225] _
		[14226] _
		[14227] _
		[14228] _
		[14229] _
		[14230] _
		[14231] _
		[14232] _
		[14233] _
		[14234] _
		[14235] _
		[14236] _
		[14237] _
		[14238] _
		[14239] _
		[14240] _
		[14241] _
		[14242] _
		[14243] _
		[14244] _
		[14245] _
		[14246] _
		[14247] _
		[14248] _
		[14249] _
		[14250] _
		[14251] _
		[14252] _
		[14253] _
		[14254] _
		[14255] _
		[14256] _
		[14257] _
		[14258] _
		[14259] _
		[14260] _
		[14261] _
		[14262] _
		[14263] _
		[14264] _
		[14265] _
		[14266] _
		[14267] _
		[14268] _
		[14269] _
		[14270] _
		[14271] _
		[14272] _
		[14273] _
		[14274] _
		[14275] _
		[14276] _
		[14277] _
		[14278] _
		[14279] _
		[14280] _
		[14281] _
		[14282] _
		[14283] _
		[14284] _
		[14285] _
		[14286] _
		[14287] _
		[14288] _
		[14289] _
		[14290] _
		[14291] _
		[14292] _
		[14293] _
		[14294] _
		[14295] _
		[14296] _
		[14297] _
		[14298] _
		[14299] _
		[14300] _
		[14301] _
		[14302] _
		[14303] _
		[14304] _
		[14305] _
		[14306] _
		[14307] _
		[14308] _
		[14309] _
		[14310] _
		[14311] _
		[14312] _
		[14313] _
		[14314] _
		[14315] _
		[14316] _
		[14317] _
		[14318] _
		[14319] _
		[14320] _
		[14321] _
		[14322] _
		[14323] _
		[14324] _
		[14325] _
		[14326] _
		[14327] _
		[14328] _
		[14329] _
		[14330] _
		[14331] _
		[14332] _
		[14333] _
		[14334] _
		[14335] _
		[14336] _
		[14337] _
		[14338] _
		[14339] _
		[14340] _
		[14341] _
		[14342] _
		[14343] _
		[14344] _
		[14345] _
		[14346] _
		[14347] _
		[14348] _
		[14349] _
		[14350] _
		[14351] _
		[14352] _
		[14353] _
		[14354] _
		[14355] _
		[14356] _
		[14357] _
		[14358] _
		[14359] _
		[14360] _
		[14361] _
		[14362] _
		[14363] _
		[14364] _
		[14365] _
		[14366] _
		[14367] _
		[14368] _
		[14369] _
		[14370] _
		[14371] _
		[14372] _
		[14373] _
		[14374] _
		[14375] _
		[14376] _
		[14377] _
		[14378] _
		[14379] _
		[14380] _
		[14381] _
		[14382] _
		[14383] _
		[14384] _
		[14385] _
		[14386] _
		[14387] _
		[14388] _
		[14389] _
		[14390] _
		[14391] _
		[14392] _
		[14393] _
		[14394] _
		[14395] _
		[14396] _
		[14397] _
		[14398] _
		[14399] _
		[14400] _
		[14401] _
		[14402] _
		[14403] _
		[14404] _
		[14405] _
		[14406] _
		[14407] _
		[14408] _
		[14409] _
		[14410] _
		[14411] _
		[14412] _
		[14413] _
		[14414] _
		[14415] _
		[14416] _
		[14417] _
		[14418] _
		[14419] _
		[14420] _
		[14421] _
		[14422] _
		[14423] _
		[14424] _
		[14425] _
		[14426] _
		[14427] _
		[14428] _
		[14429] _
		[14430] _
		[14431] _
		[14432] _
		[14433] _
		[14434] _
		[14435] _
		[14436] _
		[14437] _
		[14438] _
		[14439] _
		[14440] _
		[14441] _
		[14442] _
		[14443] _
		[14444] _
		[14445] _
		[14446] _
		[14447] _
		[14448] _
		[14449] _
		[14450] _
		[14451] _
		[14452] _
		[14453] _
		[14454] _
		[14455] _
		[14456] _
		[14457] _
		[14458] _
		[14459] _
		[14460] _
		[14461] _
		[14462] _
		[14463] _
		[14464] _
		[14465] _
		[14466] _
		[14467] _
		[14468] _
		[14469] _
		[14470] _
		[14471] _
		[14472] _
		[14473] _
		[14474] _
		[14475] _
		[14476] _
		[14477] _
		[14478] _
		[14479] _
		[14480] _
		[14481] _
		[14482] _
		[14483] _
		[14484] _
		[14485] _
		[14486] _
		[14487] _
		[14488] _
		[14489] _
		[14490] _
		[14491] _
		[14492] _
		[14493] _
		[14494] _
		[14495] _
		[14496] _
		[14497] _
		[14498] _
		[14499] _
		[14500] _
		[14501] _
		[14502] _
		[14503] _
		[14504] _
		[14505] _
		[14506] _
		[14507] _
		[14508] _
		[14509] _
		[14510] _
		[14511] _
		[14512] _
		[14513] _
		[14514] _
		[14515] _
		[14516] _
		[14517] _
		[14518] _
		[14519] _
		[14520] _
		[14521] _
		[14522] _
		[14523] _
		[14524] _
		[14525] _
		[14526] _
		[14527] _
		[14528] _
		[14529] _
		[14530] _
		[14531] _
		[14532] _
		[14533] _
		[14534] _
		[14535] _
		[14536] _
		[14537] _
		[14538] _
		[14539] _
		[14540] _
		[14541] _
		[14542] _
		[14543] _
		[14544] _
		[14545] _
		[14546] _
		[14547] _
		[14548] _
		[14549] _
		[14550] _
		[14551] _
		[14552] _
		[14553] _
		[14554] _
		[14555] _
		[14556] _
		[14557] _
		[14558] _
		[14559] _
		[14560] _
		[14561] _
		[14562] _
		[14563] _
		[14564] _
		[14565] _
		[14566] _
		[14567] _
		[14568] _
		[14569] _
		[14570] _
		[14571] _
		[14572] _
		[14573] _
		[14574] _
		[14575] _
		[14576] _
		[14577] _
		[14578] _
		[14579] _
		[14580] _
		[14581] _
		[14582] _
		[14583] _
		[14584] _
		[14585] _
		[14586] _
		[14587] _
		[14588] _
		[14589] _
		[14590] _
		[14591] _
		[14592] _
		[14593] _
		[14594] _
		[14595] _
		[14596] _
		[14597] _
		[14598] _
		[14599] _
		[14600] _
		[14601] _
		[14602] _
		[14603] _
		[14604] _
		[14605] _
		[14606] _
		[14607] _
		[14608] _
		[14609] _
		[14610] _
		[14611] _
		[14612] _
		[14613] _
		[14614] _
		[14615] _
		[14616] _
		[14617] _
		[14618] _
		[14619] _
		[14620] _
		[14621] _
		[14622] _
		[14623] _
		[14624] _
		[14625] _
		[14626] _
		[14627] _
		[14628] _
		[14629] _
		[14630] _
		[14631] _
		[14632] _
		[14633] _
		[14634] _
		[14635] _
		[14636] _
		[14637] _
		[14638] _
		[14639] _
		[14640] _
		[14641] _
		[14642] _
		[14643] _
		[14644] _
		[14645] _
		[14646] _
		[14647] _
		[14648] _
		[14649] _
		[14650] _
		[14651] _
		[14652] _
		[14653] _
		[14654] _
		[14655] _
		[14656] _
		[14657] _
		[14658] _
		[14659] _
		[14660] _
		[14661] _
		[14662] _
		[14663] _
		[14664] _
		[14665] _
		[14666] _
		[14667] _
		[14668] _
		[14669] _
		[14670] _
		[14671] _
		[14672] _
		[14673] _
		[14674] _
		[14675] _
		[14676] _
		[14677] _
		[14678] _
		[14679] _
		[14680] _
		[14681] _
		[14682] _
		[14683] _
		[14684] _
		[14685] _
		[14686] _
		[14687] _
		[14688] _
		[14689] _
		[14690] _
		[14691] _
		[14692] _
		[14693] _
		[14694] _
		[14695] _
		[14696] _
		[14697] _
		[14698] _
		[14699] _
		[14700] _
		[14701] _
		[14702] _
		[14703] _
		[14704] _
		[14705] _
		[14706] _
		[14707] _
		[14708] _
		[14709] _
		[14710] _
		[14711] _
		[14712] _
		[14713] _
		[14714] _
		[14715] _
		[14716] _
		[14717] _
		[14718] _
		[14719] _
		[14720] _
		[14721] _
		[14722] _
		[14723] _
		[14724] _
		[14725] _
		[14726] _
		[14727] _
		[14728] _
		[14729] _
		[14730] _
		[14731] _
		[14732] _
		[14733] _
		[14734] _
		[14735] _
		[14736] _
		[14737] _
		[14738] _
		[14739] _
		[14740] _
		[14741] _
		[14742] _
		[14743] _
		[14744] _
		[14745] _
		[14746] _
		[14747] _
		[14748] _
		[14749] _
		[14750] _
		[14751] _
		[14752] _
		[14753] _
		[14754] _
		[14755] _
		[14756] _
		[14757] _
		[14758] _
		[14759] _
		[14760] _
		[14761] _
		[14762] _
		[14763] _
		[14764] _
		[14765] _
		[14766] _
		[14767] _
		[14768] _
		[14769] _
		[14770] _
		[14771] _
		[14772] _
		[14773] _
		[14774] _
		[14775] _
		[14776] _
		[14777] _
		[14778] _
		[14779] _
		[14780] _
		[14781] _
		[14782] _
		[14783] _
		[14784] _
		[14785] _
		[14786] _
		[14787] _
		[14788] _
		[14789] _
		[14790] _
		[14791] _
		[14792] _
		[14793] _
		[14794] _
		[14795] _
		[14796] _
		[14797] _
		[14798] _
		[14799] _
		[14800] _
		[14801] _
		[14802] _
		[14803] _
		[14804] _
		[14805] _
		[14806] _
		[14807] _
		[14808] _
		[14809] _
		[14810] _
		[14811] _
		[14812] _
		[14813] _
		[14814] _
		[14815] _
		[14816] _
		[14817] _
		[14818] _
		[14819] _
		[14820] _
		[14821] _
		[14822] _
		[14823] _
		[14824] _
		[14825] _
		[14826] _
		[14827] _
		[14828] _
		[14829] _
		[14830] _
		[14831] _
		[14832] _
		[14833] _
		[14834] _
		[14835] _
		[14836] _
		[14837] _
		[14838] _
		[14839] _
		[14840] _
		[14841] _
		[14842] _
		[14843] _
		[14844] _
		[14845] _
		[14846] _
		[14847] _
		[14848] _
		[14849] _
		[14850] _
		[14851] _
		[14852] _
		[14853] _
		[14854] _
		[14855] _
		[14856] _
		[14857] _
		[14858] _
		[14859] _
		[14860] _
		[14861] _
		[14862] _
		[14863] _
		[14864] _
		[14865] _
		[14866] _
		[14867] _
		[14868] _
		[14869] _
		[14870] _
		[14871] _
		[14872] _
		[14873] _
		[14874] _
		[14875] _
		[14876] _
		[14877] _
		[14878] _
		[14879] _
		[14880] _
		[14881] _
		[14882] _
		[14883] _
		[14884] _
		[14885] _
		[14886] _
		[14887] _
		[14888] _
		[14889] _
		[14890] _
		[14891] _
		[14892] _
		[14893] _
		[14894] _
		[14895] _
		[14896] _
		[14897] _
		[14898] _
		[14899] _
		[14900] _
		[14901] _
		[14902] _
		[14903] _
		[14904] _
		[14905] _
		[14906] _
		[14907] _
		[14908] _
		[14909] _
		[14910] _
		[14911] _
		[14912] _
		[14913] _
		[14914] _
		[14915] _
		[14916] _
		[14917] _
		[14918] _
		[14919] _
		[14920] _
		[14921] _
		[14922] _
		[14923] _
		[14924] _
		[14925] _
		[14926] _
		[14927] _
		[14928] _
		[14929] _
		[14930] _
		[14931] _
		[14932] _
		[14933] _
		[14934] _
		[14935] _
		[14936] _
		[14937] _
		[14938] _
		[14939] _
		[14940] _
		[14941] _
		[14942] _
		[14943] _
		[14944] _
		[14945] _
		[14946] _
		[14947] _
		[14948] _
		[14949] _
		[14950] _
		[14951] _
		[14952] _
		[14953] _
		[14954] _
		[14955] _
		[14956] _
		[14957] _
		[14958] _
		[14959] _
		[14960] _
		[14961] _
		[14962] _
		[14963] _
		[14964] _
		[14965] _
		[14966] _
		[14967] _
		[14968] _
		[14969] _
		[14970] _
		[14971] _
		[14972] _
		[14973] _
		[14974] _
		[14975] _
		[14976] _
		[14977] _
		[14978] _
		[14979] _
		[14980] _
		[14981] _
		[14982] _
		[14983] _
		[14984] _
		[14985] _
		[14986] _
		[14987] _
		[14988] _
		[14989] _
		[14990] _
		[14991] _
		[14992] _
		[14993] _
		[14994] _
		[14995] _
		[14996] _
		[14997] _
		[14998] _
		[14999] _
		[15000] _
		[15001] _
		[15002] _
		[15003] _
		[15004] _
		[15005] _
		[15006] _
		[15007] _
		[15008] _
		[15009] _
		[15010] _
		[15011] _
		[15012] _
		[15013] _
		[15014] _
		[15015] _
		[15016] _
		[15017] _
		[15018] _
		[15019] _
		[15020] _
		[15021] _
		[15022] _
		[15023] _
		[15024] _
		[15025] _
		[15026] _
		[15027] _
		[15028] _
		[15029] _
		[15030] _
		[15031] _
		[15032] _
		[15033] _
		[15034] _
		[15035] _
		[15036] _
		[15037] _
		[15038] _
		[15039] _
		[15040] _
		[15041] _
		[15042] _
		[15043] _
		[15044] _
		[15045] _
		[15046] _
		[15047] _
		[15048] _
		[15049] _
		[15050] _
		[15051] _
		[15052] _
		[15053] _
		[15054] _
		[15055] _
		[15056] _
		[15057] _
		[15058] _
		[15059] _
		[15060] _
		[15061] _
		[15062] _
		[15063] _
		[15064] _
		[15065] _
		[15066] _
		[15067] _
		[15068] _
		[15069] _
		[15070] _
		[15071] _
		[15072] _
		[15073] _
		[15074] _
		[15075] _
		[15076] _
		[15077] _
		[15078] _
		[15079] _
		[15080] _
		[15081] _
		[15082] _
		[15083] _
		[15084] _
		[15085] _
		[15086] _
		[15087] _
		[15088] _
		[15089] _
		[15090] _
		[15091] _
		[15092] _
		[15093] _
		[15094] _
		[15095] _
		[15096] _
		[15097] _
		[15098] _
		[15099] _
		[15100] _
		[15101] _
		[15102] _
		[15103] _
		[15104] _
		[15105] _
		[15106] _
		[15107] _
		[15108] _
		[15109] _
		[15110] _
		[15111] _
		[15112] _
		[15113] _
		[15114] _
		[15115] _
		[15116] _
		[15117] _
		[15118] _
		[15119] _
		[15120] _
		[15121] _
		[15122] _
		[15123] _
		[15124] _
		[15125] _
		[15126] _
		[15127] _
		[15128] _
		[15129] _
		[15130] _
		[15131] _
		[15132] _
		[15133] _
		[15134] _
		[15135] _
		[15136] _
		[15137] _
		[15138] _
		[15139] _
		[15140] _
		[15141] _
		[15142] _
		[15143] _
		[15144] _
		[15145] _
		[15146] _
		[15147] _
		[15148] _
		[15149] _
		[15150] _
		[15151] _
		[15152] _
		[15153] _
		[15154] _
		[15155] _
		[15156] _
		[15157] _
		[15158] _
		[15159] _
		[15160] _
		[15161] _
		[15162] _
		[15163] _
		[15164] _
		[15165] _
		[15166] _
		[15167] _
		[15168] _
		[15169] _
		[15170] _
		[15171] _
		[15172] _
		[15173] _
		[15174] _
		[15175] _
		[15176] _
		[15177] _
		[15178] _
		[15179] _
		[15180] _
		[15181] _
		[15182] _
		[15183] _
		[15184] _
		[15185] _
		[15186] _
		[15187] _
		[15188] _
		[15189] _
		[15190] _
		[15191] _
		[15192] _
		[15193] _
		[15194] _
		[15195] _
		[15196] _
		[15197] _
		[15198] _
		[15199] _
		[15200] _
		[15201] _
		[15202] _
		[15203] _
		[15204] _
		[15205] _
		[15206] _
		[15207] _
		[15208] _
		[15209] _
		[15210] _
		[15211] _
		[15212] _
		[15213] _
		[15214] _
		[15215] _
		[15216] _
		[15217] _
		[15218] _
		[15219] _
		[15220] _
		[15221] _
		[15222] _
		[15223] _
		[15224] _
		[15225] _
		[15226] _
		[15227] _
		[15228] _
		[15229] _
		[15230] _
		[15231] _
		[15232] _
		[15233] _
		[15234] _
		[15235] _
		[15236] _
		[15237] _
		[15238] _
		[15239] _
		[15240] _
		[15241] _
		[15242] _
		[15243] _
		[15244] _
		[15245] _
		[15246] _
		[15247] _
		[15248] _
		[15249] _
		[15250] _
		[15251] _
		[15252] _
		[15253] _
		[15254] _
		[15255] _
		[15256] _
		[15257] _
		[15258] _
		[15259] _
		[15260] _
		[15261] _
		[15262] _
		[15263] _
		[15264] _
		[15265] _
		[15266] _
		[15267] _
		[15268] _
		[15269] _
		[15270] _
		[15271] _
		[15272] _
		[15273] _
		[15274] _
		[15275] _
		[15276] _
		[15277] _
		[15278] _
		[15279] _
		[15280] _
		[15281] _
		[15282] _
		[15283] _
		[15284] _
		[15285] _
		[15286] _
		[15287] _
		[15288] _
		[15289] _
		[15290] _
		[15291] _
		[15292] _
		[15293] _
		[15294] _
		[15295] _
		[15296] _
		[15297] _
		[15298] _
		[15299] _
		[15300] _
		[15301] _
		[15302] _
		[15303] _
		[15304] _
		[15305] _
		[15306] _
		[15307] _
		[15308] _
		[15309] _
		[15310] _
		[15311] _
		[15312] _
		[15313] _
		[15314] _
		[15315] _
		[15316] _
		[15317] _
		[15318] _
		[15319] _
		[15320] _
		[15321] _
		[15322] _
		[15323] _
		[15324] _
		[15325] _
		[15326] _
		[15327] _
		[15328] _
		[15329] _
		[15330] _
		[15331] _
		[15332] _
		[15333] _
		[15334] _
		[15335] _
		[15336] _
		[15337] _
		[15338] _
		[15339] _
		[15340] _
		[15341] _
		[15342] _
		[15343] _
		[15344] _
		[15345] _
		[15346] _
		[15347] _
		[15348] _
		[15349] _
		[15350] _
		[15351] _
		[15352] _
		[15353] _
		[15354] _
		[15355] _
		[15356] _
		[15357] _
		[15358] _
		[15359] _
		[15360] _
		[15361] _
		[15362] _
		[15363] _
		[15364] _
		[15365] _
		[15366] _
		[15367] _
		[15368] _
		[15369] _
		[15370] _
		[15371] _
		[15372] _
		[15373] _
		[15374] _
		[15375] _
		[15376] _
		[15377] _
		[15378] _
		[15379] _
		[15380] _
		[15381] _
		[15382] _
		[15383] _
		[15384] _
		[15385] _
		[15386] _
		[15387] _
		[15388] _
		[15389] _
		[15390] _
		[15391] _
		[15392] _
		[15393] _
		[15394] _
		[15395] _
		[15396] _
		[15397] _
		[15398] _
		[15399] _
		[15400] _
		[15401] _
		[15402] _
		[15403] _
		[15404] _
		[15405] _
		[15406] _
		[15407] _
		[15408] _
		[15409] _
		[15410] _
		[15411] _
		[15412] _
		[15413] _
		[15414] _
		[15415] _
		[15416] _
		[15417] _
		[15418] _
		[15419] _
		[15420] _
		[15421] _
		[15422] _
		[15423] _
		[15424] _
		[15425] _
		[15426] _
		[15427] _
		[15428] _
		[15429] _
		[15430] _
		[15431] _
		[15432] _
		[15433] _
		[15434] _
		[15435] _
		[15436] _
		[15437] _
		[15438] _
		[15439] _
		[15440] _
		[15441] _
		[15442] _
		[15443] _
		[15444] _
		[15445] _
		[15446] _
		[15447] _
		[15448] _
		[15449] _
		[15450] _
		[15451] _
		[15452] _
		[15453] _
		[15454] _
		[15455] _
		[15456] _
		[15457] _
		[15458] _
		[15459] _
		[15460] _
		[15461] _
		[15462] _
		[15463] _
		[15464] _
		[15465] _
		[15466] _
		[15467] _
		[15468] _
		[15469] _
		[15470] _
		[15471] _
		[15472] _
		[15473] _
		[15474] _
		[15475] _
		[15476] _
		[15477] _
		[15478] _
		[15479] _
		[15480] _
		[15481] _
		[15482] _
		[15483] _
		[15484] _
		[15485] _
		[15486] _
		[15487] _
		[15488] _
		[15489] _
		[15490] _
		[15491] _
		[15492] _
		[15493] _
		[15494] _
		[15495] _
		[15496] _
		[15497] _
		[15498] _
		[15499] _
		[15500] _
		[15501] _
		[15502] _
		[15503] _
		[15504] _
		[15505] _
		[15506] _
		[15507] _
		[15508] _
		[15509] _
		[15510] _
		[15511] _
		[15512] _
		[15513] _
		[15514] _
		[15515] _
		[15516] _
		[15517] _
		[15518] _
		[15519] _
		[15520] _
		[15521] _
		[15522] _
		[15523] _
		[15524] _
		[15525] _
		[15526] _
		[15527] _
		[15528] _
		[15529] _
		[15530] _
		[15531] _
		[15532] _
		[15533] _
		[15534] _
		[15535] _
		[15536] _
		[15537] _
		[15538] _
		[15539] _
		[15540] _
		[15541] _
		[15542] _
		[15543] _
		[15544] _
		[15545] _
		[15546] _
		[15547] _
		[15548] _
		[15549] _
		[15550] _
		[15551] _
		[15552] _
		[15553] _
		[15554] _
		[15555] _
		[15556] _
		[15557] _
		[15558] _
		[15559] _
		[15560] _
		[15561] _
		[15562] _
		[15563] _
		[15564] _
		[15565] _
		[15566] _
		[15567] _
		[15568] _
		[15569] _
		[15570] _
		[15571] _
		[15572] _
		[15573] _
		[15574] _
		[15575] _
		[15576] _
		[15577] _
		[15578] _
		[15579] _
		[15580] _
		[15581] _
		[15582] _
		[15583] _
		[15584] _
		[15585] _
		[15586] _
		[15587] _
		[15588] _
		[15589] _
		[15590] _
		[15591] _
		[15592] _
		[15593] _
		[15594] _
		[15595] _
		[15596] _
		[15597] _
		[15598] _
		[15599] _
		[15600] _
		[15601] _
		[15602] _
		[15603] _
		[15604] _
		[15605] _
		[15606] _
		[15607] _
		[15608] _
		[15609] _
		[15610] _
		[15611] _
		[15612] _
		[15613] _
		[15614] _
		[15615] _
		[15616] _
		[15617] _
		[15618] _
		[15619] _
		[15620] _
		[15621] _
		[15622] _
		[15623] _
		[15624] _
		[15625] _
		[15626] _
		[15627] _
		[15628] _
		[15629] _
		[15630] _
		[15631] _
		[15632] _
		[15633] _
		[15634] _
		[15635] _
		[15636] _
		[15637] _
		[15638] _
		[15639] _
		[15640] _
		[15641] _
		[15642] _
		[15643] _
		[15644] _
		[15645] _
		[15646] _
		[15647] _
		[15648] _
		[15649] _
		[15650] _
		[15651] _
		[15652] _
		[15653] _
		[15654] _
		[15655] _
		[15656] _
		[15657] _
		[15658] _
		[15659] _
		[15660] _
		[15661] _
		[15662] _
		[15663] _
		[15664] _
		[15665] _
		[15666] _
		[15667] _
		[15668] _
		[15669] _
		[15670] _
		[15671] _
		[15672] _
		[15673] _
		[15674] _
		[15675] _
		[15676] _
		[15677] _
		[15678] _
		[15679] _
		[15680] _
		[15681] _
		[15682] _
		[15683] _
		[15684] _
		[15685] _
		[15686] _
		[15687] _
		[15688] _
		[15689] _
		[15690] _
		[15691] _
		[15692] _
		[15693] _
		[15694] _
		[15695] _
		[15696] _
		[15697] _
		[15698] _
		[15699] _
		[15700] _
		[15701] _
		[15702] _
		[15703] _
		[15704] _
		[15705] _
		[15706] _
		[15707] _
		[15708] _
		[15709] _
		[15710] _
		[15711] _
		[15712] _
		[15713] _
		[15714] _
		[15715] _
		[15716] _
		[15717] _
		[15718] _
		[15719] _
		[15720] _
		[15721] _
		[15722] _
		[15723] _
		[15724] _
		[15725] _
		[15726] _
		[15727] _
		[15728] _
		[15729] _
		[15730] _
		[15731] _
		[15732] _
		[15733] _
		[15734] _
		[15735] _
		[15736] _
		[15737] _
		[15738] _
		[15739] _
		[15740] _
		[15741] _
		[15742] _
		[15743] _
		[15744] _
		[15745] _
		[15746] _
		[15747] _
		[15748] _
		[15749] _
		[15750] _
		[15751] _
		[15752] _
		[15753] _
		[15754] _
		[15755] _
		[15756] _
		[15757] _
		[15758] _
		[15759] _
		[15760] _
		[15761] _
		[15762] _
		[15763] _
		[15764] _
		[15765] _
		[15766] _
		[15767] _
		[15768] _
		[15769] _
		[15770] _
		[15771] _
		[15772] _
		[15773] _
		[15774] _
		[15775] _
		[15776] _
		[15777] _
		[15778] _
		[15779] _
		[15780] _
		[15781] _
		[15782] _
		[15783] _
		[15784] _
		[15785] _
		[15786] _
		[15787] _
		[15788] _
		[15789] _
		[15790] _
		[15791] _
		[15792] _
		[15793] _
		[15794] _
		[15795] _
		[15796] _
		[15797] _
		[15798] _
		[15799] _
		[15800] _
		[15801] _
		[15802] _
		[15803] _
		[15804] _
		[15805] _
		[15806] _
		[15807] _
		[15808] _
		[15809] _
		[15810] _
		[15811] _
		[15812] _
		[15813] _
		[15814] _
		[15815] _
		[15816] _
		[15817] _
		[15818] _
		[15819] _
		[15820] _
		[15821] _
		[15822] _
		[15823] _
		[15824] _
		[15825] _
		[15826] _
		[15827] _
		[15828] _
		[15829] _
		[15830] _
		[15831] _
		[15832] _
		[15833] _
		[15834] _
		[15835] _
		[15836] _
		[15837] _
		[15838] _
		[15839] _
		[15840] _
		[15841] _
		[15842] _
		[15843] _
		[15844] _
		[15845] _
		[15846] _
		[15847] _
		[15848] _
		[15849] _
		[15850] _
		[15851] _
		[15852] _
		[15853] _
		[15854] _
		[15855] _
		[15856] _
		[15857] _
		[15858] _
		[15859] _
		[15860] _
		[15861] _
		[15862] _
		[15863] _
		[15864] _
		[15865] _
		[15866] _
		[15867] _
		[15868] _
		[15869] _
		[15870] _
		[15871] _
		[15872] _
		[15873] _
		[15874] _
		[15875] _
		[15876] _
		[15877] _
		[15878] _
		[15879] _
		[15880] _
		[15881] _
		[15882] _
		[15883] _
		[15884] _
		[15885] _
		[15886] _
		[15887] _
		[15888] _
		[15889] _
		[15890] _
		[15891] _
		[15892] _
		[15893] _
		[15894] _
		[15895] _
		[15896] _
		[15897] _
		[15898] _
		[15899] _
		[15900] _
		[15901] _
		[15902] _
		[15903] _
		[15904] _
		[15905] _
		[15906] _
		[15907] _
		[15908] _
		[15909] _
		[15910] _
		[15911] _
		[15912] _
		[15913] _
		[15914] _
		[15915] _
		[15916] _
		[15917] _
		[15918] _
		[15919] _
		[15920] _
		[15921] _
		[15922] _
		[15923] _
		[15924] _
		[15925] _
		[15926] _
		[15927] _
		[15928] _
		[15929] _
		[15930] _
		[15931] _
		[15932] _
		[15933] _
		[15934] _
		[15935] _
		[15936] _
		[15937] _
		[15938] _
		[15939] _
		[15940] _
		[15941] _
		[15942] _
		[15943] _
		[15944] _
		[15945] _
		[15946] _
		[15947] _
		[15948] _
		[15949] _
		[15950] _
		[15951] _
		[15952] _
		[15953] _
		[15954] _
		[15955] _
		[15956] _
		[15957] _
		[15958] _
		[15959] _
		[15960] _
		[15961] _
		[15962] _
		[15963] _
		[15964] _
		[15965] _
		[15966] _
		[15967] _
		[15968] _
		[15969] _
		[15970] _
		[15971] _
		[15972] _
		[15973] _
		[15974] _
		[15975] _
		[15976] _
		[15977] _
		[15978] _
		[15979] _
		[15980] _
		[15981] _
		[15982] _
		[15983] _
		[15984] _
		[15985] _
		[15986] _
		[15987] _
		[15988] _
		[15989] _
		[15990] _
		[15991] _
		[15992] _
		[15993] _
		[15994] _
		[15995] _
		[15996] _
		[15997] _
		[15998] _
		[15999] _
		[16000] _
		[16001] _
		[16002] _
		[16003] _
		[16004] _
		[16005] _
		[16006] _
		[16007] _
		[16008] _
		[16009] _
		[16010] _
		[16011] _
		[16012] _
		[16013] _
		[16014] _
		[16015] _
		[16016] _
		[16017] _
		[16018] _
		[16019] _
		[16020] _
		[16021] _
		[16022] _
		[16023] _
		[16024] _
		[16025] _
		[16026] _
		[16027] _
		[16028] _
		[16029] _
		[16030] _
		[16031] _
		[16032] _
		[16033] _
		[16034] _
		[16035] _
		[16036] _
		[16037] _
		[16038] _
		[16039] _
		[16040] _
		[16041] _
		[16042] _
		[16043] _
		[16044] _
		[16045] _
		[16046] _
		[16047] _
		[16048] _
		[16049] _
		[16050] _
		[16051] _
		[16052] _
		[16053] _
		[16054] _
		[16055] _
		[16056] _
		[16057] _
		[16058] _
		[16059] _
		[16060] _
		[16061] _
		[16062] _
		[16063] _
		[16064] _
		[16065] _
		[16066] _
		[16067] _
		[16068] _
		[16069] _
		[16070] _
		[16071] _
		[16072] _
		[16073] _
		[16074] _
		[16075] _
		[16076] _
		[16077] _
		[16078] _
		[16079] _
		[16080] _
		[16081] _
		[16082] _
		[16083] _
		[16084] _
		[16085] _
		[16086] _
		[16087] _
		[16088] _
		[16089] _
		[16090] _
		[16091] _
		[16092] _
		[16093] _
		[16094] _
		[16095] _
		[16096] _
		[16097] _
		[16098] _
		[16099] _
		[16100] _
		[16101] _
		[16102] _
		[16103] _
		[16104] _
		[16105] _
		[16106] _
		[16107] _
		[16108] _
		[16109] _
		[16110] _
		[16111] _
		[16112] _
		[16113] _
		[16114] _
		[16115] _
		[16116] _
		[16117] _
		[16118] _
		[16119] _
		[16120] _
		[16121] _
		[16122] _
		[16123] _
		[16124] _
		[16125] _
		[16126] _
		[16127] _
		[16128] _
		[16129] _
		[16130] _
		[16131] _
		[16132] _
		[16133] _
		[16134] _
		[16135] _
		[16136] _
		[16137] _
		[16138] _
		[16139] _
		[16140] _
		[16141] _
		[16142] _
		[16143] _
		[16144] _
		[16145] _
		[16146] _
		[16147] _
		[16148] _
		[16149] _
		[16150] _
		[16151] _
		[16152] _
		[16153] _
		[16154] _
		[16155] _
		[16156] _
		[16157] _
		[16158] _
		[16159] _
		[16160] _
		[16161] _
		[16162] _
		[16163] _
		[16164] _
		[16165] _
		[16166] _
		[16167] _
		[16168] _
		[16169] _
		[16170] _
		[16171] _
		[16172] _
		[16173] _
		[16174] _
		[16175] _
		[16176] _
		[16177] _
		[16178] _
		[16179] _
		[16180] _
		[16181] _
		[16182] _
		[16183] _
		[16184] _
		[16185] _
		[16186] _
		[16187] _
		[16188] _
		[16189] _
		[16190] _
		[16191] _
		[16192] _
		[16193] _
		[16194] _
		[16195] _
		[16196] _
		[16197] _
		[16198] _
		[16199] _
		[16200] _
		[16201] _
		[16202] _
		[16203] _
		[16204] _
		[16205] _
		[16206] _
		[16207] _
		[16208] _
		[16209] _
		[16210] _
		[16211] _
		[16212] _
		[16213] _
		[16214] _
		[16215] _
		[16216] _
		[16217] _
		[16218] _
		[16219] _
		[16220] _
		[16221] _
		[16222] _
		[16223] _
		[16224] _
		[16225] _
		[16226] _
		[16227] _
		[16228] _
		[16229] _
		[16230] _
		[16231] _
		[16232] _
		[16233] _
		[16234] _
		[16235] _
		[16236] _
		[16237] _
		[16238] _
		[16239] _
		[16240] _
		[16241] _
		[16242] _
		[16243] _
		[16244] _
		[16245] _
		[16246] _
		[16247] _
		[16248] _
		[16249] _
		[16250] _
		[16251] _
		[16252] _
		[16253] _
		[16254] _
		[16255] _
		[16256] _
		[16257] _
		[16258] _
		[16259] _
		[16260] _
		[16261] _
		[16262] _
		[16263] _
		[16264] _
		[16265] _
		[16266] _
		[16267] _
		[16268] _
		[16269] _
		[16270] _
		[16271] _
		[16272] _
		[16273] _
		[16274] _
		[16275] _
		[16276] _
		[16277] _
		[16278] _
		[16279] _
		[16280] _
		[16281] _
		[16282] _
		[16283] _
		[16284] _
		[16285] _
		[16286] _
		[16287] _
		[16288] _
		[16289] _
		[16290] _
		[16291] _
		[16292] _
		[16293] _
		[16294] _
		[16295] _
		[16296] _
		[16297] _
		[16298] _
		[16299] _
		[16300] _
		[16301] _
		[16302] _
		[16303] _
		[16304] _
		[16305] _
		[16306] _
		[16307] _
		[16308] _
		[16309] _
		[16310] _
		[16311] _
		[16312] _
		[16313] _
		[16314] _
		[16315] _
		[16316] _
		[16317] _
		[16318] _
		[16319] _
		[16320] _
		[16321] _
		[16322] _
		[16323] _
		[16324] _
		[16325] _
		[16326] _
		[16327] _
		[16328] _
		[16329] _
		[16330] _
		[16331] _
		[16332] _
		[16333] _
		[16334] _
		[16335] _
		[16336] _
		[16337] _
		[16338] _
		[16339] _
		[16340] _
		[16341] _
		[16342] _
		[16343] _
		[16344] _
		[16345] _
		[16346] _
		[16347] _
		[16348] _
		[16349] _
		[16350] _
		[16351] _
		[16352] _
		[16353] _
		[16354] _
		[16355] _
		[16356] _
		[16357] _
		[16358] _
		[16359] _
		[16360] _
		[16361] _
		[16362] _
		[16363] _
		[16364] _
		[16365] _
		[16366] _
		[16367] _
		[16368] _
		[16369] _
		[16370] _
		[16371] _
		[16372] _
		[16373] _
		[16374] _
		[16375] _
		[16376] _
		[16377] _
		[16378] _
		[16379] _
		[16380] _
		[16381] _
		[16382] _
		[16383] _
		[16384] _
		[16385] _
		[16386] _
		[16387] _
		[16388] _
		[16389] _
		[16390] _
		[16391] _
		[16392] _
		[16393] _
		[16394] _
		[16395] _
		[16396] _
		[16397] _
		[16398] _
		[16399] _
		[16400] _
		[16401] _
		[16402] _
		[16403] _
		[16404] _
		[16405] _
		[16406] _
		[16407] _
		[16408] _
		[16409] _
		[16410] _
		[16411] _
		[16412] _
		[16413] _
		[16414] _
		[16415] _
		[16416] _
		[16417] _
		[16418] _
		[16419] _
		[16420] _
		[16421] _
		[16422] _
		[16423] _
		[16424] _
		[16425] _
		[16426] _
		[16427] _
		[16428] _
		[16429] _
		[16430] _
		[16431] _
		[16432] _
		[16433] _
		[16434] _
		[16435] _
		[16436] _
		[16437] _
		[16438] _
		[16439] _
		[16440] _
		[16441] _
		[16442] _
		[16443] _
		[16444] _
		[16445] _
		[16446] _
		[16447] _
		[16448] _
		[16449] _
		[16450] _
		[16451] _
		[16452] _
		[16453] _
		[16454] _
		[16455] _
		[16456] _
		[16457] _
		[16458] _
		[16459] _
		[16460] _
		[16461] _
		[16462] _
		[16463] _
		[16464] _
		[16465] _
		[16466] _
		[16467] _
		[16468] _
		[16469] _
		[16470] _
		[16471] _
		[16472] _
		[16473] _
		[16474] _
		[16475] _
		[16476] _
		[16477] _
		[16478] _
		[16479] _
		[16480] _
		[16481] _
		[16482] _
		[16483] _
		[16484] _
		[16485] _
		[16486] _
		[16487] _
		[16488] _
		[16489] _
		[16490] _
		[16491] _
		[16492] _
		[16493] _
		[16494] _
		[16495] _
		[16496] _
		[16497] _
		[16498] _
		[16499] _
		[16500] _
		[16501] _
		[16502] _
		[16503] _
		[16504] _
		[16505] _
		[16506] _
		[16507] _
		[16508] _
		[16509] _
		[16510] _
		[16511] _
		[16512] _
		[16513] _
		[16514] _
		[16515] _
		[16516] _
		[16517] _
		[16518] _
		[16519] _
		[16520] _
		[16521] _
		[16522] _
		[16523] _
		[16524] _
		[16525] _
		[16526] _
		[16527] _
		[16528] _
		[16529] _
		[16530] _
		[16531] _
		[16532] _
		[16533] _
		[16534] _
		[16535] _
		[16536] _
		[16537] _
		[16538] _
		[16539] _
		[16540] _
		[16541] _
		[16542] _
		[16543] _
		[16544] _
		[16545] _
		[16546] _
		[16547] _
		[16548] _
		[16549] _
		[16550] _
		[16551] _
		[16552] _
		[16553] _
		[16554] _
		[16555] _
		[16556] _
		[16557] _
		[16558] _
		[16559] _
		[16560] _
		[16561] _
		[16562] _
		[16563] _
		[16564] _
		[16565] _
		[16566] _
		[16567] _
		[16568] _
		[16569] _
		[16570] _
		[16571] _
		[16572] _
		[16573] _
		[16574] _
		[16575] _
		[16576] _
		[16577] _
		[16578] _
		[16579] _
		[16580] _
		[16581] _
		[16582] _
		[16583] _
		[16584] _
		[16585] _
		[16586] _
		[16587] _
		[16588] _
		[16589] _
		[16590] _
		[16591] _
		[16592] _
		[16593] _
		[16594] _
		[16595] _
		[16596] _
		[16597] _
		[16598] _
		[16599] _
		[16600] _
		[16601] _
		[16602] _
		[16603] _
		[16604] _
		[16605] _
		[16606] _
		[16607] _
		[16608] _
		[16609] _
		[16610] _
		[16611] _
		[16612] _
		[16613] _
		[16614] _
		[16615] _
		[16616] _
		[16617] _
		[16618] _
		[16619] _
		[16620] _
		[16621] _
		[16622] _
		[16623] _
		[16624] _
		[16625] _
		[16626] _
		[16627] _
		[16628] _
		[16629] _
		[16630] _
		[16631] _
		[16632] _
		[16633] _
		[16634] _
		[16635] _
		[16636] _
		[16637] _
		[16638] _
		[16639] _
		[16640] _
		[16641] _
		[16642] _
		[16643] _
		[16644] _
		[16645] _
		[16646] _
		[16647] _
		[16648] _
		[16649] _
		[16650] _
		[16651] _
		[16652] _
		[16653] _
		[16654] _
		[16655] _
		[16656] _
		[16657] _
		[16658] _
		[16659] _
		[16660] _
		[16661] _
		[16662] _
		[16663] _
		[16664] _
		[16665] _
		[16666] _
		[16667] _
		[16668] _
		[16669] _
		[16670] _
		[16671] _
		[16672] _
		[16673] _
		[16674] _
		[16675] _
		[16676] _
		[16677] _
		[16678] _
		[16679] _
		[16680] _
		[16681] _
		[16682] _
		[16683] _
		[16684] _
		[16685] _
		[16686] _
		[16687] _
		[16688] _
		[16689] _
		[16690] _
		[16691] _
		[16692] _
		[16693] _
		[16694] _
		[16695] _
		[16696] _
		[16697] _
		[16698] _
		[16699] _
		[16700] _
		[16701] _
		[16702] _
		[16703] _
		[16704] _
		[16705] _
		[16706] _
		[16707] _
		[16708] _
		[16709] _
		[16710] _
		[16711] _
		[16712] _
		[16713] _
		[16714] _
		[16715] _
		[16716] _
		[16717] _
		[16718] _
		[16719] _
		[16720] _
		[16721] _
		[16722] _
		[16723] _
		[16724] _
		[16725] _
		[16726] _
		[16727] _
		[16728] _
		[16729] _
		[16730] _
		[16731] _
		[16732] _
		[16733] _
		[16734] _
		[16735] _
		[16736] _
		[16737] _
		[16738] _
		[16739] _
		[16740] _
		[16741] _
		[16742] _
		[16743] _
		[16744] _
		[16745] _
		[16746] _
		[16747] _
		[16748] _
		[16749] _
		[16750] _
		[16751] _
		[16752] _
		[16753] _
		[16754] _
		[16755] _
		[16756] _
		[16757] _
		[16758] _
		[16759] _
		[16760] _
		[16761] _
		[16762] _
		[16763] _
		[16764] _
		[16765] _
		[16766] _
		[16767] _
		[16768] _
		[16769] _
		[16770] _
		[16771] _
		[16772] _
		[16773] _
		[16774] _
		[16775] _
		[16776] _
		[16777] _
		[16778] _
		[16779] _
		[16780] _
		[16781] _
		[16782] _
		[16783] _
		[16784] _
		[16785] _
		[16786] _
		[16787] _
		[16788] _
		[16789] _
		[16790] _
		[16791] _
		[16792] _
		[16793] _
		[16794] _
		[16795] _
		[16796] _
		[16797] _
		[16798] _
		[16799] _
		[16800] _
		[16801] _
		[16802] _
		[16803] _
		[16804] _
		[16805] _
		[16806] _
		[16807] _
		[16808] _
		[16809] _
		[16810] _
		[16811] _
		[16812] _
		[16813] _
		[16814] _
		[16815] _
		[16816] _
		[16817] _
		[16818] _
		[16819] _
		[16820] _
		[16821] _
		[16822] _
		[16823] _
		[16824] _
		[16825] _
		[16826] _
		[16827] _
		[16828] _
		[16829] _
		[16830] _
		[16831] _
		[16832] _
		[16833] _
		[16834] _
		[16835] _
		[16836] _
		[16837] _
		[16838] _
		[16839] _
		[16840] _
		[16841] _
		[16842] _
		[16843] _
		[16844] _
		[16845] _
		[16846] _
		[16847] _
		[16848] _
		[16849] _
		[16850] _
		[16851] _
		[16852] _
		[16853] _
		[16854] _
		[16855] _
		[16856] _
		[16857] _
		[16858] _
		[16859] _
		[16860] _
		[16861] _
		[16862] _
		[16863] _
		[16864] _
		[16865] _
		[16866] _
		[16867] _
		[16868] _
		[16869] _
		[16870] _
		[16871] _
		[16872] _
		[16873] _
		[16874] _
		[16875] _
		[16876] _
		[16877] _
		[16878] _
		[16879] _
		[16880] _
		[16881] _
		[16882] _
		[16883] _
		[16884] _
		[16885] _
		[16886] _
		[16887] _
		[16888] _
		[16889] _
		[16890] _
		[16891] _
		[16892] _
		[16893] _
		[16894] _
		[16895] _
		[16896] _
		[16897] _
		[16898] _
		[16899] _
		[16900] _
		[16901] _
		[16902] _
		[16903] _
		[16904] _
		[16905] _
		[16906] _
		[16907] _
		[16908] _
		[16909] _
		[16910] _
		[16911] _
		[16912] _
		[16913] _
		[16914] _
		[16915] _
		[16916] _
		[16917] _
		[16918] _
		[16919] _
		[16920] _
		[16921] _
		[16922] _
		[16923] _
		[16924] _
		[16925] _
		[16926] _
		[16927] _
		[16928] _
		[16929] _
		[16930] _
		[16931] _
		[16932] _
		[16933] _
		[16934] _
		[16935] _
		[16936] _
		[16937] _
		[16938] _
		[16939] _
		[16940] _
		[16941] _
		[16942] _
		[16943] _
		[16944] _
		[16945] _
		[16946] _
		[16947] _
		[16948] _
		[16949] _
		[16950] _
		[16951] _
		[16952] _
		[16953] _
		[16954] _
		[16955] _
		[16956] _
		[16957] _
		[16958] _
		[16959] _
		[16960] _
		[16961] _
		[16962] _
		[16963] _
		[16964] _
		[16965] _
		[16966] _
		[16967] _
		[16968] _
		[16969] _
		[16970] _
		[16971] _
		[16972] _
		[16973] _
		[16974] _
		[16975] _
		[16976] _
		[16977] _
		[16978] _
		[16979] _
		[16980] _
		[16981] _
		[16982] _
		[16983] _
		[16984] _
		[16985] _
		[16986] _
		[16987] _
		[16988] _
		[16989] _
		[16990] _
		[16991] _
		[16992] _
		[16993] _
		[16994] _
		[16995] _
		[16996] _
		[16997] _
		[16998] _
		[16999] _
		[17000] _
		[17001] _
		[17002] _
		[17003] _
		[17004] _
		[17005] _
		[17006] _
		[17007] _
		[17008] _
		[17009] _
		[17010] _
		[17011] _
		[17012] _
		[17013] _
		[17014] _
		[17015] _
		[17016] _
		[17017] _
		[17018] _
		[17019] _
		[17020] _
		[17021] _
		[17022] _
		[17023] _
		[17024] _
		[17025] _
		[17026] _
		[17027] _
		[17028] _
		[17029] _
		[17030] _
		[17031] _
		[17032] _
		[17033] _
		[17034] _
		[17035] _
		[17036] _
		[17037] _
		[17038] _
		[17039] _
		[17040] _
		[17041] _
		[17042] _
		[17043] _
		[17044] _
		[17045] _
		[17046] _
		[17047] _
		[17048] _
		[17049] _
		[17050] _
		[17051] _
		[17052] _
		[17053] _
		[17054] _
		[17055] _
		[17056] _
		[17057] _
		[17058] _
		[17059] _
		[17060] _
		[17061] _
		[17062] _
		[17063] _
		[17064] _
		[17065] _
		[17066] _
		[17067] _
		[17068] _
		[17069] _
		[17070] _
		[17071] _
		[17072] _
		[17073] _
		[17074] _
		[17075] _
		[17076] _
		[17077] _
		[17078] _
		[17079] _
		[17080] _
		[17081] _
		[17082] _
		[17083] _
		[17084] _
		[17085] _
		[17086] _
		[17087] _
		[17088] _
		[17089] _
		[17090] _
		[17091] _
		[17092] _
		[17093] _
		[17094] _
		[17095] _
		[17096] _
		[17097] _
		[17098] _
		[17099] _
		[17100] _
		[17101] _
		[17102] _
		[17103] _
		[17104] _
		[17105] _
		[17106] _
		[17107] _
		[17108] _
		[17109] _
		[17110] _
		[17111] _
		[17112] _
		[17113] _
		[17114] _
		[17115] _
		[17116] _
		[17117] _
		[17118] _
		[17119] _
		[17120] _
		[17121] _
		[17122] _
		[17123] _
		[17124] _
		[17125] _
		[17126] _
		[17127] _
		[17128] _
		[17129] _
		[17130] _
		[17131] _
		[17132] _
		[17133] _
		[17134] _
		[17135] _
		[17136] _
		[17137] _
		[17138] _
		[17139] _
		[17140] _
		[17141] _
		[17142] _
		[17143] _
		[17144] _
		[17145] _
		[17146] _
		[17147] _
		[17148] _
		[17149] _
		[17150] _
		[17151] _
		[17152] _
		[17153] _
		[17154] _
		[17155] _
		[17156] _
		[17157] _
		[17158] _
		[17159] _
		[17160] _
		[17161] _
		[17162] _
		[17163] _
		[17164] _
		[17165] _
		[17166] _
		[17167] _
		[17168] _
		[17169] _
		[17170] _
		[17171] _
		[17172] _
		[17173] _
		[17174] _
		[17175] _
		[17176] _
		[17177] _
		[17178] _
		[17179] _
		[17180] _
		[17181] _
		[17182] _
		[17183] _
		[17184] _
		[17185] _
		[17186] _
		[17187] _
		[17188] _
		[17189] _
		[17190] _
		[17191] _
		[17192] _
		[17193] _
		[17194] _
		[17195] _
		[17196] _
		[17197] _
		[17198] _
		[17199] _
		[17200] _
		[17201] _
		[17202] _
		[17203] _
		[17204] _
		[17205] _
		[17206] _
		[17207] _
		[17208] _
		[17209] _
		[17210] _
		[17211] _
		[17212] _
		[17213] _
		[17214] _
		[17215] _
		[17216] _
		[17217] _
		[17218] _
		[17219] _
		[17220] _
		[17221] _
		[17222] _
		[17223] _
		[17224] _
		[17225] _
		[17226] _
		[17227] _
		[17228] _
		[17229] _
		[17230] _
		[17231] _
		[17232] _
		[17233] _
		[17234] _
		[17235] _
		[17236] _
		[17237] _
		[17238] _
		[17239] _
		[17240] _
		[17241] _
		[17242] _
		[17243] _
		[17244] _
		[17245] _
		[17246] _
		[17247] _
		[17248] _
		[17249] _
		[17250] _
		[17251] _
		[17252] _
		[17253] _
		[17254] _
		[17255] _
		[17256] _
		[17257] _
		[17258] _
		[17259] _
		[17260] _
		[17261] _
		[17262] _
		[17263] _
		[17264] _
		[17265] _
		[17266] _
		[17267] _
		[17268] _
		[17269] _
		[17270] _
		[17271] _
		[17272] _
		[17273] _
		[17274] _
		[17275] _
		[17276] _
		[17277] _
		[17278] _
		[17279] _
		[17280] _
		[17281] _
		[17282] _
		[17283] _
		[17284] _
		[17285] _
		[17286] _
		[17287] _
		[17288] _
		[17289] _
		[17290] _
		[17291] _
		[17292] _
		[17293] _
		[17294] _
		[17295] _
		[17296] _
		[17297] _
		[17298] _
		[17299] _
		[17300] _
		[17301] _
		[17302] _
		[17303] _
		[17304] _
		[17305] _
		[17306] _
		[17307] _
		[17308] _
		[17309] _
		[17310] _
		[17311] _
		[17312] _
		[17313] _
		[17314] _
		[17315] _
		[17316] _
		[17317] _
		[17318] _
		[17319] _
		[17320] _
		[17321] _
		[17322] _
		[17323] _
		[17324] _
		[17325] _
		[17326] _
		[17327] _
		[17328] _
		[17329] _
		[17330] _
		[17331] _
		[17332] _
		[17333] _
		[17334] _
		[17335] _
		[17336] _
		[17337] _
		[17338] _
		[17339] _
		[17340] _
		[17341] _
		[17342] _
		[17343] _
		[17344] _
		[17345] _
		[17346] _
		[17347] _
		[17348] _
		[17349] _
		[17350] _
		[17351] _
		[17352] _
		[17353] _
		[17354] _
		[17355] _
		[17356] _
		[17357] _
		[17358] _
		[17359] _
		[17360] _
		[17361] _
		[17362] _
		[17363] _
		[17364] _
		[17365] _
		[17366] _
		[17367] _
		[17368] _
		[17369] _
		[17370] _
		[17371] _
		[17372] _
		[17373] _
		[17374] _
		[17375] _
		[17376] _
		[17377] _
		[17378] _
		[17379] _
		[17380] _
		[17381] _
		[17382] _
		[17383] _
		[17384] _
		[17385] _
		[17386] _
		[17387] _
		[17388] _
		[17389] _
		[17390] _
		[17391] _
		[17392] _
		[17393] _
		[17394] _
		[17395] _
		[17396] _
		[17397] _
		[17398] _
		[17399] _
		[17400] _
		[17401] _
		[17402] _
		[17403] _
		[17404] _
		[17405] _
		[17406] _
		[17407] _
		[17408] _
		[17409] _
		[17410] _
		[17411] _
		[17412] _
		[17413] _
		[17414] _
		[17415] _
		[17416] _
		[17417] _
		[17418] _
		[17419] _
		[17420] _
		[17421] _
		[17422] _
		[17423] _
		[17424] _
		[17425] _
		[17426] _
		[17427] _
		[17428] _
		[17429] _
		[17430] _
		[17431] _
		[17432] _
		[17433] _
		[17434] _
		[17435] _
		[17436] _
		[17437] _
		[17438] _
		[17439] _
		[17440] _
		[17441] _
		[17442] _
		[17443] _
		[17444] _
		[17445] _
		[17446] _
		[17447] _
		[17448] _
		[17449] _
		[17450] _
		[17451] _
		[17452] _
		[17453] _
		[17454] _
		[17455] _
		[17456] _
		[17457] _
		[17458] _
		[17459] _
		[17460] _
		[17461] _
		[17462] _
		[17463] _
		[17464] _
		[17465] _
		[17466] _
		[17467] _
		[17468] _
		[17469] _
		[17470] _
		[17471] _
		[17472] _
		[17473] _
		[17474] _
		[17475] _
		[17476] _
		[17477] _
		[17478] _
		[17479] _
		[17480] _
		[17481] _
		[17482] _
		[17483] _
		[17484] _
		[17485] _
		[17486] _
		[17487] _
		[17488] _
		[17489] _
		[17490] _
		[17491] _
		[17492] _
		[17493] _
		[17494] _
		[17495] _
		[17496] _
		[17497] _
		[17498] _
		[17499] _
		[17500] _
		[17501] _
		[17502] _
		[17503] _
		[17504] _
		[17505] _
		[17506] _
		[17507] _
		[17508] _
		[17509] _
		[17510] _
		[17511] _
		[17512] _
		[17513] _
		[17514] _
		[17515] _
		[17516] _
		[17517] _
		[17518] _
		[17519] _
		[17520] _
		[17521] _
		[17522] _
		[17523] _
		[17524] _
		[17525] _
		[17526] _
		[17527] _
		[17528] _
		[17529] _
		[17530] _
		[17531] _
		[17532] _
		[17533] _
		[17534] _
		[17535] _
		[17536] _
		[17537] _
		[17538] _
		[17539] _
		[17540] _
		[17541] _
		[17542] _
		[17543] _
		[17544] _
		[17545] _
		[17546] _
		[17547] _
		[17548] _
		[17549] _
		[17550] _
		[17551] _
		[17552] _
		[17553] _
		[17554] _
		[17555] _
		[17556] _
		[17557] _
		[17558] _
		[17559] _
		[17560] _
		[17561] _
		[17562] _
		[17563] _
		[17564] _
		[17565] _
		[17566] _
		[17567] _
		[17568] _
		[17569] _
		[17570] _
		[17571] _
		[17572] _
		[17573] _
		[17574] _
		[17575] _
		[17576] _
		[17577] _
		[17578] _
		[17579] _
		[17580] _
		[17581] _
		[17582] _
		[17583] _
		[17584] _
		[17585] _
		[17586] _
		[17587] _
		[17588] _
		[17589] _
		[17590] _
		[17591] _
		[17592] _
		[17593] _
		[17594] _
		[17595] _
		[17596] _
		[17597] _
		[17598] _
		[17599] _
		[17600] _
		[17601] _
		[17602] _
		[17603] _
		[17604] _
		[17605] _
		[17606] _
		[17607] _
		[17608] _
		[17609] _
		[17610] _
		[17611] _
		[17612] _
		[17613] _
		[17614] _
		[17615] _
		[17616] _
		[17617] _
		[17618] _
		[17619] _
		[17620] _
		[17621] _
		[17622] _
		[17623] _
		[17624] _
		[17625] _
		[17626] _
		[17627] _
		[17628] _
		[17629] _
		[17630] _
		[17631] _
		[17632] _
		[17633] _
		[17634] _
		[17635] _
		[17636] _
		[17637] _
		[17638] _
		[17639] _
		[17640] _
		[17641] _
		[17642] _
		[17643] _
		[17644] _
		[17645] _
		[17646] _
		[17647] _
		[17648] _
		[17649] _
		[17650] _
		[17651] _
		[17652] _
		[17653] _
		[17654] _
		[17655] _
		[17656] _
		[17657] _
		[17658] _
		[17659] _
		[17660] _
		[17661] _
		[17662] _
		[17663] _
		[17664] _
		[17665] _
		[17666] _
		[17667] _
		[17668] _
		[17669] _
		[17670] _
		[17671] _
		[17672] _
		[17673] _
		[17674] _
		[17675] _
		[17676] _
		[17677] _
		[17678] _
		[17679] _
		[17680] _
		[17681] _
		[17682] _
		[17683] _
		[17684] _
		[17685] _
		[17686] _
		[17687] _
		[17688] _
		[17689] _
		[17690] _
		[17691] _
		[17692] _
		[17693] _
		[17694] _
		[17695] _
		[17696] _
		[17697] _
		[17698] _
		[17699] _
		[17700] _
		[17701] _
		[17702] _
		[17703] _
		[17704] _
		[17705] _
		[17706] _
		[17707] _
		[17708] _
		[17709] _
		[17710] _
		[17711] _
		[17712] _
		[17713] _
		[17714] _
		[17715] _
		[17716] _
		[17717] _
		[17718] _
		[17719] _
		[17720] _
		[17721] _
		[17722] _
		[17723] _
		[17724] _
		[17725] _
		[17726] _
		[17727] _
		[17728] _
		[17729] _
		[17730] _
		[17731] _
		[17732] _
		[17733] _
		[17734] _
		[17735] _
		[17736] _
		[17737] _
		[17738] _
		[17739] _
		[17740] _
		[17741] _
		[17742] _
		[17743] _
		[17744] _
		[17745] _
		[17746] _
		[17747] _
		[17748] _
		[17749] _
		[17750] _
		[17751] _
		[17752] _
		[17753] _
		[17754] _
		[17755] _
		[17756] _
		[17757] _
		[17758] _
		[17759] _
		[17760] _
		[17761] _
		[17762] _
		[17763] _
		[17764] _
		[17765] _
		[17766] _
		[17767] _
		[17768] _
		[17769] _
		[17770] _
		[17771] _
		[17772] _
		[17773] _
		[17774] _
		[17775] _
		[17776] _
		[17777] _
		[17778] _
		[17779] _
		[17780] _
		[17781] _
		[17782] _
		[17783] _
		[17784] _
		[17785] _
		[17786] _
		[17787] _
		[17788] _
		[17789] _
		[17790] _
		[17791] _
		[17792] _
		[17793] _
		[17794] _
		[17795] _
		[17796] _
		[17797] _
		[17798] _
		[17799] _
		[17800] _
		[17801] _
		[17802] _
		[17803] _
		[17804] _
		[17805] _
		[17806] _
		[17807] _
		[17808] _
		[17809] _
		[17810] _
		[17811] _
		[17812] _
		[17813] _
		[17814] _
		[17815] _
		[17816] _
		[17817] _
		[17818] _
		[17819] _
		[17820] _
		[17821] _
		[17822] _
		[17823] _
		[17824] _
		[17825] _
		[17826] _
		[17827] _
		[17828] _
		[17829] _
		[17830] _
		[17831] _
		[17832] _
		[17833] _
		[17834] _
		[17835] _
		[17836] _
		[17837] _
		[17838] _
		[17839] _
		[17840] _
		[17841] _
		[17842] _
		[17843] _
		[17844] _
		[17845] _
		[17846] _
		[17847] _
		[17848] _
		[17849] _
		[17850] _
		[17851] _
		[17852] _
		[17853] _
		[17854] _
		[17855] _
		[17856] _
		[17857] _
		[17858] _
		[17859] _
		[17860] _
		[17861] _
		[17862] _
		[17863] _
		[17864] _
		[17865] _
		[17866] _
		[17867] _
		[17868] _
		[17869] _
		[17870] _
		[17871] _
		[17872] _
		[17873] _
		[17874] _
		[17875] _
		[17876] _
		[17877] _
		[17878] _
		[17879] _
		[17880] _
		[17881] _
		[17882] _
		[17883] _
		[17884] _
		[17885] _
		[17886] _
		[17887] _
		[17888] _
		[17889] _
		[17890] _
		[17891] _
		[17892] _
		[17893] _
		[17894] _
		[17895] _
		[17896] _
		[17897] _
		[17898] _
		[17899] _
		[17900] _
		[17901] _
		[17902] _
		[17903] _
		[17904] _
		[17905] _
		[17906] _
		[17907] _
		[17908] _
		[17909] _
		[17910] _
		[17911] _
		[17912] _
		[17913] _
		[17914] _
		[17915] _
		[17916] _
		[17917] _
		[17918] _
		[17919] _
		[17920] _
		[17921] _
		[17922] _
		[17923] _
		[17924] _
		[17925] _
		[17926] _
		[17927] _
		[17928] _
		[17929] _
		[17930] _
		[17931] _
		[17932] _
		[17933] _
		[17934] _
		[17935] _
		[17936] _
		[17937] _
		[17938] _
		[17939] _
		[17940] _
		[17941] _
		[17942] _
		[17943] _
		[17944] _
		[17945] _
		[17946] _
		[17947] _
		[17948] _
		[17949] _
		[17950] _
		[17951] _
		[17952] _
		[17953] _
		[17954] _
		[17955] _
		[17956] _
		[17957] _
		[17958] _
		[17959] _
		[17960] _
		[17961] _
		[17962] _
		[17963] _
		[17964] _
		[17965] _
		[17966] _
		[17967] _
		[17968] _
		[17969] _
		[17970] _
		[17971] _
		[17972] _
		[17973] _
		[17974] _
		[17975] _
		[17976] _
		[17977] _
		[17978] _
		[17979] _
		[17980] _
		[17981] _
		[17982] _
		[17983] _
		[17984] _
		[17985] _
		[17986] _
		[17987] _
		[17988] _
		[17989] _
		[17990] _
		[17991] _
		[17992] _
		[17993] _
		[17994] _
		[17995] _
		[17996] _
		[17997] _
		[17998] _
		[17999] _
		[18000] _
		[18001] _
		[18002] _
		[18003] _
		[18004] _
		[18005] _
		[18006] _
		[18007] _
		[18008] _
		[18009] _
		[18010] _
		[18011] _
		[18012] _
		[18013] _
		[18014] _
		[18015] _
		[18016] _
		[18017] _
		[18018] _
		[18019] _
		[18020] _
		[18021] _
		[18022] _
		[18023] _
		[18024] _
		[18025] _
		[18026] _
		[18027] _
		[18028] _
		[18029] _
		[18030] _
		[18031] _
		[18032] _
		[18033] _
		[18034] _
		[18035] _
		[18036] _
		[18037] _
		[18038] _
		[18039] _
		[18040] _
		[18041] _
		[18042] _
		[18043] _
		[18044] _
		[18045] _
		[18046] _
		[18047] _
		[18048] _
		[18049] _
		[18050] _
		[18051] _
		[18052] _
		[18053] _
		[18054] _
		[18055] _
		[18056] _
		[18057] _
		[18058] _
		[18059] _
		[18060] _
		[18061] _
		[18062] _
		[18063] _
		[18064] _
		[18065] _
		[18066] _
		[18067] _
		[18068] _
		[18069] _
		[18070] _
		[18071] _
		[18072] _
		[18073] _
		[18074] _
		[18075] _
		[18076] _
		[18077] _
		[18078] _
		[18079] _
		[18080] _
		[18081] _
		[18082] _
		[18083] _
		[18084] _
		[18085] _
		[18086] _
		[18087] _
		[18088] _
		[18089] _
		[18090] _
		[18091] _
		[18092] _
		[18093] _
		[18094] _
		[18095] _
		[18096] _
		[18097] _
		[18098] _
		[18099] _
		[18100] _
		[18101] _
		[18102] _
		[18103] _
		[18104] _
		[18105] _
		[18106] _
		[18107] _
		[18108] _
		[18109] _
		[18110] _
		[18111] _
		[18112] _
		[18113] _
		[18114] _
		[18115] _
		[18116] _
		[18117] _
		[18118] _
		[18119] _
		[18120] _
		[18121] _
		[18122] _
		[18123] _
		[18124] _
		[18125] _
		[18126] _
		[18127] _
		[18128] _
		[18129] _
		[18130] _
		[18131] _
		[18132] _
		[18133] _
		[18134] _
		[18135] _
		[18136] _
		[18137] _
		[18138] _
		[18139] _
		[18140] _
		[18141] _
		[18142] _
		[18143] _
		[18144] _
		[18145] _
		[18146] _
		[18147] _
		[18148] _
		[18149] _
		[18150] _
		[18151] _
		[18152] _
		[18153] _
		[18154] _
		[18155] _
		[18156] _
		[18157] _
		[18158] _
		[18159] _
		[18160] _
		[18161] _
		[18162] _
		[18163] _
		[18164] _
		[18165] _
		[18166] _
		[18167] _
		[18168] _
		[18169] _
		[18170] _
		[18171] _
		[18172] _
		[18173] _
		[18174] _
		[18175] _
		[18176] _
		[18177] _
		[18178] _
		[18179] _
		[18180] _
		[18181] _
		[18182] _
		[18183] _
		[18184] _
		[18185] _
		[18186] _
		[18187] _
		[18188] _
		[18189] _
		[18190] _
		[18191] _
		[18192] _
		[18193] _
		[18194] _
		[18195] _
		[18196] _
		[18197] _
		[18198] _
		[18199] _
		[18200] _
		[18201] _
		[18202] _
		[18203] _
		[18204] _
		[18205] _
		[18206] _
		[18207] _
		[18208] _
		[18209] _
		[18210] _
		[18211] _
		[18212] _
		[18213] _
		[18214] _
		[18215] _
		[18216] _
		[18217] _
		[18218] _
		[18219] _
		[18220] _
		[18221] _
		[18222] _
		[18223] _
		[18224] _
		[18225] _
		[18226] _
		[18227] _
		[18228] _
		[18229] _
		[18230] _
		[18231] _
		[18232] _
		[18233] _
		[18234] _
		[18235] _
		[18236] _
		[18237] _
		[18238] _
		[18239] _
		[18240] _
		[18241] _
		[18242] _
		[18243] _
		[18244] _
		[18245] _
		[18246] _
		[18247] _
		[18248] _
		[18249] _
		[18250] _
		[18251] _
		[18252] _
		[18253] _
		[18254] _
		[18255] _
		[18256] _
		[18257] _
		[18258] _
		[18259] _
		[18260] _
		[18261] _
		[18262] _
		[18263] _
		[18264] _
		[18265] _
		[18266] _
		[18267] _
		[18268] _
		[18269] _
		[18270] _
		[18271] _
		[18272] _
		[18273] _
		[18274] _
		[18275] _
		[18276] _
		[18277] _
		[18278] _
		[18279] _
		[18280] _
		[18281] _
		[18282] _
		[18283] _
		[18284] _
		[18285] _
		[18286] _
		[18287] _
		[18288] _
		[18289] _
		[18290] _
		[18291] _
		[18292] _
		[18293] _
		[18294] _
		[18295] _
		[18296] _
		[18297] _
		[18298] _
		[18299] _
		[18300] _
		[18301] _
		[18302] _
		[18303] _
		[18304] _
		[18305] _
		[18306] _
		[18307] _
		[18308] _
		[18309] _
		[18310] _
		[18311] _
		[18312] _
		[18313] _
		[18314] _
		[18315] _
		[18316] _
		[18317] _
		[18318] _
		[18319] _
		[18320] _
		[18321] _
		[18322] _
		[18323] _
		[18324] _
		[18325] _
		[18326] _
		[18327] _
		[18328] _
		[18329] _
		[18330] _
		[18331] _
		[18332] _
		[18333] _
		[18334] _
		[18335] _
		[18336] _
		[18337] _
		[18338] _
		[18339] _
		[18340] _
		[18341] _
		[18342] _
		[18343] _
		[18344] _
		[18345] _
		[18346] _
		[18347] _
		[18348] _
		[18349] _
		[18350] _
		[18351] _
		[18352] _
		[18353] _
		[18354] _
		[18355] _
		[18356] _
		[18357] _
		[18358] _
		[18359] _
		[18360] _
		[18361] _
		[18362] _
		[18363] _
		[18364] _
		[18365] _
		[18366] _
		[18367] _
		[18368] _
		[18369] _
		[18370] 'relative size of central and adjacent lower incisors'
		[18371] 'i1 presence'
		[18372] 'accessory cusps on central lower incisor'
		[18373] 'shape of central lower incisor crown'
		[18374] 'i2 presence'
		[18375] 'accessory cusps on second lower incisor'
		[18376] 'morphology of second lower incisor root'
		[18377] 'shape of second lower incisor crown'
		[18378] 'i3 presence'
		[18379] 'accessory cusps on third lower incisor'
		[18380] 'diastema between second and third lower incisor'
		[18381] 'i4 presence'
		[18382] 'diastema between ultimate lower incisor and lower canine'
		[18383] 'lower canine presence'
		[18384] 'lower canine root number'
		[18385] 'lower canine size'
		[18386] 'diastema between canine and adjacent premolar'
		[18387] 'p1 presence'
		[18388] 'p1 root number'
		[18389] 'p1 paraconid'
		[18390] 'p1 metaconid'
		[18391] 'p1 entoconid'
		[18392] 'p2 presence'
		[18393] 'p2 root number'
		[18394] 'p2 paraconid'
		[18395] 'p2 metaconid'
		[18396] 'p2 hypoconid'
		[18397] 'p2 entoconid'
		[18398] 'p3 paraconid'
		[18399] 'p3 metaconid'
		[18400] 'p3 hypoconid'
		[18401] 'p3 entoconid'
		[18402] 'p3 stylids'
		[18403] 'p3 root number'
		[18404] 'p4 paraconid'
		[18405] 'p4 metaconid'
		[18406] 'p4 protolophid'
		[18407] 'p4 premetacristid'
		[18408] 'p4 entoconid'
		[18409] 'p4 hypoconid'
		[18410] 'p4 hypolophid'
		[18411] 'position of metaconid relative to protoconid on p4'
		[18412] 'position of hypoconid on p4'
		[18413] 'cristid obliqua terminus on p4'
		[18414] 'relative width of talonid basin on p4'
		[18415] 'metaconid shape on p4'
		[18416] 'p4 root number'
		[18417] 'fifth premolar (pX)'
		[18418] 'length of p4 relative to m1'
		[18419] 'm1 area'
		[18420] 'm1 area/m2 area'
		[18421] 'm1 roots'
		[18422] 'lower molar mesoconids/"protoconulids"'
		[18423] 'development of postmetacristids on lower molars'
		[18424] 'm1-2 trigonid height relative to that of the talonid'
		[18425] 'presence/absence of spurs in trigonid basins'
		[18426] 'molar paraconid presence/paracristid length on m1-2'
		[18427] 'morphology of lower molar paracristids'
		[18428] 'height of molar metaconids relative to protoconids'
		[18429] 'm1-2 entoconid'
		[18430] 'm1-2 hypoconulid'
		[18431] 'm1-2 hypoconid'
		[18432] 'relative length of m1 talonid'
		[18433] 'm1 postentoconulid'
		[18434] 'lower molar buccal cingulids'
		[18435] 'lower molar anterobuccal (pre)cingulids'
		[18436] 'orientation of buccal molar walls'
		[18437] 'orientation of lingual molar walls'
		[18438] 'bilateral posttrigonid constriction on lower molars'
		[18439] 'depth of hypoflexids on m2'
		[18440] 'cristid obliqua morphology on lower molars'
		[18441] 'cristid obliqua orientation on m1-2'
		[18442] 'shape of buccal wall of hypoconid'
		[18443] 'morphology of lower molar protocristids'
		[18444] 'morphology of crest connecting hypoconid and entoconid (hypolophid)'
		[18445] 'morphology of crest connecting hypoconid and hypoconulid (or "peaked" postcingulid) on m1-2'
		[18446] 'lower molar entocristids'
		[18447] 'lower molar premetacristids'
		[18448] 'protocristid orientation on lower molars'
		[18449] 'shape of m3 hypoconulid lobe'
		[18450] 'size/presence of m3'
		[18451] 'm3 roots'
		[18452] 'lower fourth molar'
		[18453] 'presence/absence of tubulodentine'
		[18454] 'presence/absence and morphology of enamel on teeth'
		[18455] 'interincisal diastema'
		[18456] 'I1 presence'
		[18457] 'relative size of central upper incisors'
		[18458] 'diastema between central and adjacent incisors'
		[18459] 'I2 presence'
		[18460] 'I2 roots'
		[18461] 'I3 presence'
		[18462] 'I3 roots'
		[18463] 'I4 presence'
		[18464] 'I5 presence'
		[18465] 'diastema between upper canine and the last upper incisor'
		[18466] 'upper canine presence/root number'
		[18467] 'size of upper canine'
		[18468] 'upper canine metacone'
		[18469] 'upper canine parastyle'
		[18470] 'supernumerary upper premolar (PX)'
		[18471] 'P1 presence'
		[18472] 'P1 root number'
		[18473] 'P1 protocone'
		[18474] 'P1 metacone'
		[18475] 'P1 hypocone'
		[18476] 'P1 parastyle'
		[18477] 'P2 presence'
		[18478] 'P2 root number'
		[18479] 'P2 protocone'
		[18480] 'P2 metacone'
		[18481] 'P2 hypocone'
		[18482] 'P2 parastyle'
		[18483] 'P2 mesostyle'
		[18484] 'P3 protocone'
		[18485] 'P3 metacone'
		[18486] 'P3 hypocone'
		[18487] 'P3 paraconule'
		[18488] 'P3 metaconule'
		[18489] 'P3 parastyle'
		[18490] 'P3 mesostyle'
		[18491] 'P3 ectostyle'
		[18492] 'P3 stylocone'
		[18493] 'P3 root number'
		[18494] 'placement of P3 distal root'
		[18495] 'P4 root number'
		[18496] 'exposure of mesiolabial root of P4'
		[18497] 'P4 protocone'
		[18498] 'P4 metacone'
		[18499] 'P4 hypocone'
		[18500] 'P4 parastyle'
		[18501] 'P4 paraconule'
		[18502] 'P4 metaconule'
		[18503] 'P4 ectostyle'
		[18504] 'P4 ectocrista'
		[18505] 'P4 mesostyle'
		[18506] 'P4 stylocone'
		[18507] 'height of paracone on P4'
		[18508] 'position of P4 protocone with respect to paracone'
		[18509] 'hypocone-metacone connection on P4'
		[18510] 'buccally oriented spurs on premolar protocones'
		[18511] 'lingual spurs on M1-2 buccal cusps'
		[18512] 'mesial cingulum on M1-2'
		[18513] 'lingual cingulum around base of protocone on M2'
		[18514] 'development of postprotocristae on M1-2'
		[18515] 'development of posthypocristae on M1'
		[18516] 'orientation of prehypocristae on M1-2'
		[18517] 'orientation of preprotocristae on M1'
		[18518] 'M2 stylocone'
		[18519] 'expression of buccal cingula on M1-2'
		[18520] 'morphology of buccal cingulum around base of mesostyle on M1-2'
		[18521] 'buccal "ribs" on M1-2 ectoloph/centrocrista'
		[18522] 'shape of centrocrista on M1-2'
		[18523] 'upper molar protocone size on M1-2'
		[18524] 'convergence of buccal and lingual cusps on M1-2'
		[18525] 'relative hypocone size on M1'
		[18526] 'mesostyles on M1-2'
		[18527] 'metacone on M1-2'
		[18528] 'M1-2 paraconules'
		[18529] 'M1-2 postparaconule crista'
		[18530] 'M1-2 metaconules'
		[18531] 'labial bulge of protocone on M1-2'
		[18532] 'buccal cleft between paracone and metacone on M2 (ectoflexus)'
		[18533] 'shape of M2'
		[18534] 'M1-2 parastyles'
		[18535] 'morphology of M1-2 parastyles'
		[18536] 'molar postmetacristae on M1-2'
		[18537] 'size of M2 relative to M1'
		[18538] 'size of M3 relative to M2'
		[18539] 'morphology of distal aspect of M3'
		[18540] 'interlocking of mesial and distal walls of upper molars'
		[18541] 'embrasure pits between upper molar protocones'
		[18542] clavicle
		[18543] 'shape of scapular glenoid fossa'
		[18544] 'shape of cranial aspect of scapular glenoid fossa'
		[18545] 'morphology of scapular coracoid process'
		[18546] metacromion
		[18547] 'acromion process'
		[18548] 'relative size of supraspinous fossa'
		[18549] 'shape of cranial margin of scapula'
		[18550] 'shape of spinous process on axis'
		[18551] 'number of rib-bearing (thoracic) vertebrae'
		[18552] 'rib cross-section'
		[18553] 'number of lumbar vertebrae'
		[18554] 'orientation of spinous processes on lumbar vertebrae'
		[18555] 'craniocaudal orientation of lumbar transverse processes'
		[18556] 'dorsoventral orientation of transverse processes'
		[18557] 'number of sacral vertebrae'
		[18558] 'number of vertebrae contributing to the sacroiliac articulation'
		[18559] 'fusion of spinous processes on last two sacral vertebrae'
		[18560] 'projection of greater tuberosity'
		[18561] 'deltoid tuberosity'
		[18562] 'medial epicondyle of humerus'
		[18563] 'position of lateral humeral epicondyle'
		[18564] 'placement of capitular tail'
		[18565] 'entepicondylar foramen'
		[18566] 'entepicondylar foramen position'
		[18567] 'orientation of humeral shaft with respect to the long axis of the radioulnar articulation'
		[18568] 'capitular shape'
		[18569] 'relative proximodistal height of the humeral capitulum'
		[18570] 'dorsoventral depth of humeral condyles'
		[18571] 'morphology of olecranon fossa'
		[18572] 'supracondylar foramen'
		[18573] 'accessory elongate bone in arm'
		[18574] 'orientation of olecranon process'
		[18575] 'ulnar capitular facet'
		[18576] 'fusion of the radius and ulna'
		[18577] 'ulnar styloid process'
		[18578] 'cross-sectional shape of ulnar shaft'
		[18579] 'orientation of distal ulnar-carpal articulation with respect to proximal humeral articulation'
		[18580] 'ulnar-lunar articulation'
		[18581] 'os centrale'
		[18582] 'lateral process of cuneiform'
		[18583] 'shape of cuneiform (mediolateral width measured along length of unciform facet, height measured along extensor face)'
		[18584] 'morphology of external cuneiform-unciform articulation'
		[18585] 'cuneiform-MCV articulation'
		[18586] 'unciform-MCIII articulation'
		[18587] 'lunar-unciform contact'
		[18588] 'shape of anterolateral margin of unciform'
		[18589] 'morphology of dorsal aspect of scaphoid'
		[18590] 'presence of trapezium'
		[18591] 'morphology of scapho-radial articulation'
		[18592] 'hinge joint between distal radius and proximal scaphoid'
		[18593] 'pollex presence'
		[18594] 'epipubic bones'
		[18595] 'cranial extent of ilia'
		[18596] 'anterior inferior iliac spine'
		[18597] 'iliopectineal tubercle'
		[18598] 'shape of iliac alae'
		[18599] 'size of obturator foramen'
		[18600] 'accessory foramen cranial to obturator foramen'
		[18601] 'pubic symphysis'
		[18602] 'pelvic shape (or pubis orientation)'
		[18603] 'superior pubic ramus orientation'
		[18604] 'orientation of inferior ischiopubic rami'
		[18605] 'projection of greater trochanter of femur'
		[18606] 'morphology of fovea capitis'
		[18607] 'shape of lesser trochanter'
		[18608] 'intertrochanteric crest'
		[18609] 'femoral neck'
		[18610] 'gluteal tuberosity'
		[18611] 'position of gluteal tuberosity'
		[18612] 'femoral condyle shape'
		[18613] 'shape of patellar groove on femur'
		[18614] 'bulbous falciform process of the tibia'
		[18615] 'proximal tibiofibular fusion'
		[18616] 'distal tibiofibular fusion'
		[18617] '"beaked" distal tibial articulation with astragalus'
		[18618] 'accessory tubercles on proximal fibula'
		[18619] 'size and shape of medial malleolus of tibia'
		[18620] 'astragalar-cuboid contact'
		[18621] 'lateral trochlear asymmetry'
		[18622] 'morphology of junction between lateral rim of astragalar trochlea and fibular facet'
		[18623] 'relative size of ectal and sustentacular facets'
		[18624] 'shape of astragalar ectal facet'
		[18625] 'position of sustentacular facet on astragalus'
		[18626] 'proximal path of sustentacular facet'
		[18627] 'superposition of the astragalus relative to the calcaneus'
		[18628] 'cotylar fossa'
		[18629] 'astragalar tuberculum mediale'
		[18630] 'entocuneiform-navicular buttressing'
		[18631] 'navicular facet of astragalus'
		[18632] 'morphology of astragalar neck-body interface'
		[18633] 'distal process of navicular'
		[18634] 'peroneal tubercle'
		[18635] 'shape of cuboid facet on calcaneum'
		[18636] 'naviculocalcaneal facet'
		[18637] 'size of calcaneal plantar tubercle'
		[18638] 'calcaneal-fibular facet'
		[18639] hallux
		[18640] 'pedal digit V presence'
		[18641] 'morphology of mandibular angle'
		[18642] 'distal terminus of mandibular symphysis'
		[18643] 'mediolateral constriction of mandibular symphyseal region'
		[18644] 'shape of ventrorostral border of horizontal mandibular ramus'
		[18645] 'rapid deepening of the mandible below anterior premolars'
		[18646] 'internal mandibular fenestra'
		[18647] 'pneumatization of mandible'
		[18648] 'relative depth of horizontal mandibular ramus below m2'
		[18649] 'coronoid canal'
		[18650] 'exposure of the dental capsule (Domning (1994) character 127)'
		[18651] 'Meckelian sulcus'
		[18652] 'height of coronoid process relative to condyle'
		[18653] 'orientation of ascending ramus with respect to occlusal plane'
		[18654] 'origin of ascending ramus of mandible (in adults)'
		[18655] 'height of mandibular condyle'
		[18656] 'mandibular condyle shape'
		[18657] 'endocoronoid crest'
		[18658] 'excavation of lateral pterygoid insertion on mandibular condyle'
		[18659] 'papillary cartilage (Asher, 2001, character 17)'
		[18660] 'vomeronasal organ blood vessels (Asher, 2001, character 18)'
		[18661] 'oral opening of nasopalatine duct (Asher, 2001, character 12)'
		[18662] 'connection of nasopalatine duct and paraseptal cartilages (Asher, 2001, character 14)'
		[18663] 'paraseptal cartilage and anterior vomeronasal organ ("outer bar") (Asher, 2001, character 11)'
		[18664] 'nasopalatine duct cartilage (Asher, 2001, character 13)'
		[18665] 'nasolacrimal duct covering (Asher, 2001, character 16)'
		[18666] 'shape of nasal septum (Asher, 2001, character 19)'
		[18667] 'configuration of incisive foramina'
		[18668] 'shape of incisive foramina'
		[18669] 'constriction of palate anterior to premolars'
		[18670] 'precanine fossa'
		[18671] 'common recess for sphenopalatine and dorsal palatine foramina'
		[18672] 'configuration of postpalatine region'
		[18673] 'postpalatine torus'
		[18674] 'rostral extension of palatal margin midline, relative to toothrow'
		[18675] 'lacrimal foramen presence/position'
		[18676] 'lacrimal tubercle'
		[18677] 'lacrimal-palatine contact'
		[18678] 'infraorbital fossa'
		[18679] 'length of infraorbital canal'
		[18680] 'position of anterior opening of infraorbital canal'
		[18681] 'morphology of anterior opening of infraorbital canal'
		[18682] 'bones contributing to anterior wall of orbit'
		[18683] 'bulging of premaxillary symphysis'
		[18684] 'shape of dorsocaudal aspect of premaxilla'
		[18685] 'posterior extent of rostral premaxillary exposure'
		[18686] 'nasomaxillary fossa'
		[18687] 'position of anterior aspect of orbit'
		[18688] 'flaring of orbital margin'
		[18689] 'premaxilla-frontal contact'
		[18690] 'maxilla-frontal contact (Asher, 1999, character 31)'
		[18691] 'shape of nasals'
		[18692] 'extent of rostral nasal projection relative to premaxilla'
		[18693] 'shape of dorsal aspect of nasal aperture, when viewed dorsally'
		[18694] 'texture of frontal bone'
		[18695] 'palatine-frontal contact'
		[18696] 'palatine contribution to orbital mosaic'
		[18697] 'palatal fenestration'
		[18698] 'foramen rotundum'
		[18699] 'optic foramen size (Asher, 1999, character 18; N86:30)'
		[18700] 'sinus canal'
		[18701] 'disposition of orbitotemporal foramina, excluding ethmoid foramen'
		[18702] 'crista orbitotemporalis'
		[18703] 'suboptic foramen'
		[18704] 'frontal-alisphenoid contact'
		[18705] 'alisphenoid canal'
		[18706] 'position of foramen ovale'
		[18707] 'ectopterygoid shape'
		[18708] 'crista galli'
		[18709] 'position of ethmoidal foramen'
		[18710] 'orbital processes'
		[18711] 'sagittal crest'
		[18712] 'zygomatic arch'
		[18713] 'most posterior point of jugal process relative to maxillary toothrow'
		[18714] 'flaring of zygomatic arch'
		[18715] 'robusticity of midpoint along zygomatic arch'
		[18716] 'squamosal component in zygomatic arch'
		[18717] 'caudal extension of jugal/contribution to glenoid fossa'
		[18718] 'extensive pneumatization of cerebral aspect of squamosal (Shoshani, 1996, character 5)'
		[18719] 'squamosal sinus canals'
		[18720] 'postglenoid process'
		[18721] 'postglenoid foramen'
		[18722] 'tympanic process of basisphenoid'
		[18723] 'basioccipital keel'
		[18724] 'basisphenoid pit'
		[18725] 'petrosal-basioccipital contact'
		[18726] 'morphology of tympanic roof'
		[18727] 'epitympanic sinus'
		[18728] 'perilymphatic foramen'
		[18729] 'prootic canal'
		[18730] 'position of tympanic aperture for the facial nerve'
		[18731] 'ectotympanic position/morphology'
		[18732] 'alisphenoid contribution to the auditory bulla'
		[18733] entotympanic
		[18734] 'subarcuate fossa'
		[18735] 'caudal tympanic process of the petrosal'
		[18736] 'rostral tympanic process of the petrosal'
		[18737] 'arterial canals'
		[18738] 'mastoid foramen'
		[18739] 'mastoid exposure'
		[18740] 'approximation of posttympanic and postglenoid processes'
		[18741] 'bones enclosing the foramen magnum'
		[18742] 'hypoglossal foramen'
		[18743] 'paroccipital processes'
		[18744] 'morphology of nuchal process'
		[18745] 'pneumatization of cranial vault'
		[18746] 'posterior stapedial ramus (Asher, 2001, character 1)'
		[18747] 'superior stapedial ramus (Asher, 2001, character 2)'
		[18748] 'inferior stapedial ramus (Asher, 2001, character 3)'
		[18749] 'inferior stapedial foramen'
		[18750] 'origin of ophthalmic artery (Asher, 2001, character 4)'
		[18751] 'origin of ramus mandibularis (Asher, 2001, character 5)'
		[18752] 'internal carotid location relative to anterior cochlea (Asher, 2001, character 6)'
		[18753] 'proximal course of ramus infraorbitalis (Asher, 2001, character 8)'
		[18754] 'course of proximal external carotid (Asher, 2001, character 9)'
		[18755] pachyostosis
		[18756] scrotum
		[18757] 'testicular descent'
		[18758] 'gross form of chorioallantoic placenta'
		[18759] 'interhemal barrier'
		[18760] 'type of trophoblast in barrier'
		[18761] 'hemophagous regions'
		[18762] areolae
		[18763] 'differentiation of endometrial stroma'
		[18764] 'implantation (first attachment)'
		[18765] amniogenesis
		[18766] 'allantoic vesicle chambers'
		[18767] 'urogenital opening'
		[18768] 'type of uterus'
		[18769] newborn
		[18770] 'chromosomal association 1/19'
		[18771] 'chromosomal association 2/3'
		[18772] 'chromosomal association 2/8'
		[18773] 'chromosomal association 3/13'
		[18774] 'chromosomal association 3/20'
		[18775] 'chromosomal association 4/8'
		[18776] 'chromosomal association 5/21'
		[18777] 'chromosomal association 8/22'
		[18778] 'chromosomal association 10/17'
		[18779] 'chromosomal association 18/19'
		[18780] 'AfroSINE2 INT245'
		[18781] 'AfroSINE INT292'
		[18782] 'AfroSINE INT298'
		[18783] 'AfroSINE INT1193'
		[18784] 'INT1193-ins1'
		[18785] 'MLT1B INT1095-1'
		[18786] 'AfroSINE2 INT1095-2'
		[18787] 'INT1193-ins2'
		;
	STATELABELS
		1
			' '
			' '
			' '
			' '
			' '
			' '
			' '
			' '
			' '
			' '
			' '
			' ',
		2
			' '
			' '
			' '
			' '
			' '
			' '
			' '
			' '
			' '
			' '
			' '
			' '
			' ',
		3
			' '
			' '
			' '
			' '
			' '
			' '
			' '
			' '
			' '
			' '
			' '
			' '
			' '
			' ',
		4
			' '
			' '
			' '
			' '
			' '
			' '
			' '
			' '
			' '
			' '
			' '
			' ',
		5
			' '
			' '
			' '
			' '
			' '
			' '
			' '
			' '
			' '
			' '
			' ',
		6
			' '
			' '
			' '
			' '
			' '
			' '
			' '
			' '
			' '
			' '
			' '
			' '
			' '
			' ',
		7
			' '
			' '
			' '
			' '
			' '
			' '
			' '
			' '
			' '
			' '
			' '
			' ',
		8
			' '
			' '
			' '
			' '
			' '
			' '
			' '
			' '
			' '
			' '
			' ',
		9
			' '
			' '
			' '
			' '
			' '
			' '
			' '
			' '
			' '
			' '
			' '
			' '
			' '
			' ',
		10
			' '
			' '
			' '
			' '
			' '
			' '
			' '
			' '
			' '
			' '
			' '
			' '
			' '
			' ',
		11
			' '
			' '
			' '
			' '
			' '
			' '
			' '
			' '
			' '
			' '
			' '
			' '
			' '
			' ',
		12
			' '
			' '
			' '
			' '
			' '
			' '
			' '
			' '
			' '
			' '
			' '
			' '
			' '
			' ',
		13
			' '
			' '
			' '
			' '
			' '
			' '
			' '
			' '
			' '
			' '
			' '
			' '
			' '
			' ',
		14
			' '
			' '
			' '
			' '
			' '
			' '
			' '
			' '
			' '
			' '
			' '
			' ',
		15
			' '
			' '
			' '
			' '
			' '
			' '
			' '
			' '
			' '
			' '
			' '
			' '
			' '
			' ',
		16
			' '
			' '
			' '
			' '
			' '
			' '
			' '
			' '
			' '
			' '
			' '
			' '
			' ',
		17
			' '
			' '
			' '
			' '
			' '
			' '
			' '
			' '
			' '
			' '
			' '
			' '
			' '
			' ',
		18
			' '
			' '
			' '
			' '
			' '
			' '
			' '
			' '
			' '
			' '
			' '
			' '
			' '
			' ',
		19
			' '
			' '
			' '
			' '
			' '
			' '
			' '
			' '
			' '
			' '
			' '
			' '
			' ',
		20
			' '
			' '
			' '
			' '
			' '
			' '
			' '
			' '
			' '
			' '
			' '
			' '
			' '
			' ',
		21
			' '
			' '
			' '
			' '
			' '
			' '
			' '
			' '
			' '
			' '
			' '
			' '
			' '
			' ',
		22
			' '
			' '
			' '
			' '
			' '
			' '
			' '
			' '
			' '
			' '
			' ',
		23
			' '
			' '
			' '
			' '
			' '
			' '
			' '
			' '
			' '
			' '
			' ',
		24
			' '
			' '
			' '
			' '
			' '
			' '
			' '
			' '
			' '
			' '
			' '
			' '
			' '
			' ',
		25
			' '
			' '
			' '
			' '
			' '
			' '
			' '
			' '
			' '
			' '
			' '
			' '
			' '
			' ',
		26
			' '
			' '
			' '
			' '
			' '
			' '
			' '
			' '
			' '
			' '
			' '
			' '
			' ',
		27
			' '
			' '
			' '
			' '
			' '
			' '
			' '
			' '
			' '
			' '
			' '
			' '
			' '
			' ',
		28
			' '
			' '
			' '
			' '
			' '
			' '
			' '
			' '
			' '
			' '
			' '
			' '
			' ',
		29
			' '
			' '
			' '
			' '
			' '
			' '
			' '
			' '
			' '
			' '
			' '
			' ',
		30
			' '
			' '
			' '
			' '
			' '
			' '
			' '
			' '
			' '
			' '
			' '
			' '
			' ',
		31
			' '
			' '
			' '
			' '
			' '
			' '
			' '
			' '
			' '
			' '
			' '
			' ',
		32
			' '
			' '
			' '
			' '
			' '
			' '
			' '
			' '
			' '
			' '
			' '
			' '
			' ',
		33
			' '
			' '
			' '
			' '
			' '
			' '
			' '
			' '
			' '
			' '
			' '
			' '
			' '
			' ',
		34
			' '
			' '
			' '
			' '
			' '
			' '
			' '
			' '
			' '
			' '
			' '
			' '
			' ',
		35
			' '
			' '
			' '
			' '
			' '
			' '
			' '
			' '
			' '
			' '
			' '
			' '
			' '
			' ',
		36
			' '
			' '
			' '
			' '
			' '
			' '
			' '
			' '
			' '
			' '
			' '
			' '
			' '
			' ',
		37
			' '
			' '
			' '
			' '
			' '
			' '
			' '
			' '
			' '
			' '
			' '
			' '
			' ',
		38
			' '
			' '
			' '
			' '
			' '
			' '
			' '
			' '
			' '
			' '
			' '
			' '
			' '
			' ',
		39
			' '
			' '
			' '
			' '
			' '
			' '
			' '
			' '
			' '
			' '
			' '
			' '
			' '
			' ',
		40
			' '
			' '
			' '
			' '
			' '
			' '
			' '
			' '
			' '
			' '
			' '
			' '
			' ',
		41
			' '
			' '
			' '
			' '
			' '
			' '
			' '
			' '
			' '
			' '
			' ',
		42
			' '
			' '
			' '
			' '
			' '
			' '
			' '
			' '
			' '
			' '
			' '
			' '
			' ',
		43
			' '
			' '
			' '
			' '
			' '
			' '
			' '
			' '
			' '
			' '
			' '
			' '
			' ',
		44
			' '
			' '
			' '
			' '
			' '
			' '
			' '
			' '
			' '
			' '
			' '
			' '
			' '
			' ',
		45
			' '
			' '
			' '
			' '
			' '
			' '
			' '
			' '
			' '
			' '
			' '
			' '
			' '
			' ',
		46
			' '
			' '
			' '
			' '
			' '
			' '
			' '
			' '
			' '
			' '
			' '
			' '
			' '
			' ',
		47
			' '
			' '
			' '
			' '
			' '
			' '
			' '
			' '
			' '
			' '
			' '
			' '
			' ',
		48
			' '
			' '
			' '
			' '
			' '
			' '
			' '
			' '
			' '
			' '
			' '
			' '
			' '
			' ',
		49
			' '
			' '
			' '
			' '
			' '
			' '
			' '
			' '
			' '
			' '
			' '
			' '
			' ',
		50
			' '
			' '
			' '
			' '
			' '
			' '
			' '
			' '
			' '
			' '
			' '
			' '
			' '
			' ',
		51
			' '
			' '
			' '
			' '
			' '
			' '
			' '
			' '
			' '
			' '
			' '
			' '
			' '
			' ',
		52
			' '
			' '
			' '
			' '
			' '
			' '
			' '
			' '
			' '
			' '
			' '
			' '
			' '
			' ',
		53
			' '
			' '
			' '
			' '
			' '
			' '
			' '
			' '
			' '
			' '
			' '
			' '
			' ',
		54
			' '
			' '
			' '
			' '
			' '
			' '
			' '
			' '
			' '
			' '
			' '
			' '
			' '
			' ',
		55
			' '
			' '
			' '
			' '
			' '
			' '
			' '
			' '
			' '
			' '
			' '
			' '
			' ',
		56
			' '
			' '
			' '
			' '
			' '
			' '
			' '
			' '
			' '
			' '
			' '
			' '
			' '
			' ',
		57
			' '
			' '
			' '
			' '
			' '
			' '
			' '
			' '
			' '
			' '
			' '
			' '
			' ',
		58
			' '
			' '
			' '
			' '
			' '
			' '
			' '
			' '
			' '
			' '
			' '
			' '
			' ',
		59
			' '
			' '
			' '
			' '
			' '
			' '
			' '
			' '
			' '
			' '
			' '
			' '
			' ',
		60
			' '
			' '
			' '
			' '
			' '
			' '
			' '
			' '
			' '
			' '
			' '
			' '
			' '
			' ',
		61
			' '
			' '
			' '
			' '
			' '
			' '
			' '
			' '
			' '
			' '
			' '
			' '
			' ',
		62
			' '
			' '
			' '
			' '
			' '
			' '
			' '
			' '
			' '
			' '
			' '
			' '
			' ',
		63
			' '
			' '
			' '
			' '
			' '
			' '
			' '
			' '
			' '
			' '
			' '
			' '
			' '
			' ',
		64
			' '
			' '
			' '
			' '
			' '
			' '
			' '
			' '
			' '
			' '
			' '
			' '
			' ',
		65
			' '
			' '
			' '
			' '
			' '
			' '
			' '
			' '
			' '
			' '
			' ',
		66
			' '
			' '
			' '
			' '
			' '
			' '
			' '
			' '
			' '
			' '
			' '
			' '
			' '
			' ',
		67
			' '
			' '
			' '
			' '
			' '
			' '
			' '
			' '
			' '
			' '
			' '
			' '
			' ',
		68
			' '
			' '
			' '
			' '
			' '
			' '
			' '
			' '
			' '
			' '
			' '
			' ',
		69
			' '
			' '
			' '
			' '
			' '
			' '
			' '
			' '
			' '
			' '
			' '
			' '
			' '
			' ',
		70
			' '
			' '
			' '
			' '
			' '
			' '
			' '
			' '
			' '
			' '
			' ',
		71
			' '
			' '
			' '
			' '
			' '
			' '
			' '
			' '
			' '
			' '
			' ',
		72
			' '
			' '
			' '
			' '
			' '
			' '
			' '
			' '
			' '
			' '
			' '
			' '
			' '
			' ',
		73
			' '
			' '
			' '
			' '
			' '
			' '
			' '
			' '
			' '
			' '
			' '
			' '
			' '
			' ',
		74
			' '
			' '
			' '
			' '
			' '
			' '
			' '
			' '
			' '
			' '
			' '
			' '
			' '
			' ',
		75
			' '
			' '
			' '
			' '
			' '
			' '
			' '
			' '
			' '
			' '
			' '
			' '
			' ',
		76
			' '
			' '
			' '
			' '
			' '
			' '
			' '
			' '
			' '
			' '
			' '
			' '
			' ',
		77
			' '
			' '
			' '
			' '
			' '
			' '
			' '
			' '
			' '
			' '
			' ',
		78
			' '
			' '
			' '
			' '
			' '
			' '
			' '
			' '
			' '
			' '
			' '
			' '
			' '
			' ',
		79
			' '
			' '
			' '
			' '
			' '
			' '
			' '
			' '
			' '
			' '
			' '
			' '
			' '
			' ',
		80
			' '
			' '
			' '
			' '
			' '
			' '
			' '
			' '
			' '
			' '
			' '
			' '
			' '
			' ',
		81
			' '
			' '
			' '
			' '
			' '
			' '
			' '
			' '
			' '
			' '
			' '
			' '
			' '
			' ',
		82
			' '
			' '
			' '
			' '
			' '
			' '
			' '
			' '
			' '
			' '
			' '
			' '
			' '
			' ',
		83
			' '
			' '
			' '
			' '
			' '
			' '
			' '
			' '
			' '
			' '
			' '
			' '
			' '
			' ',
		84
			' '
			' '
			' '
			' '
			' '
			' '
			' '
			' '
			' '
			' '
			' '
			' '
			' ',
		85
			' '
			' '
			' '
			' '
			' '
			' '
			' '
			' '
			' '
			' '
			' '
			' '
			' ',
		86
			' '
			' '
			' '
			' '
			' '
			' '
			' '
			' '
			' '
			' '
			' ',
		87
			' '
			' '
			' '
			' '
			' '
			' '
			' '
			' '
			' '
			' '
			' '
			' '
			' '
			' ',
		88
			' '
			' '
			' '
			' '
			' '
			' '
			' '
			' '
			' '
			' '
			' '
			' '
			' ',
		89
			' '
			' '
			' '
			' '
			' '
			' '
			' '
			' '
			' '
			' '
			' '
			' '
			' '
			' ',
		90
			' '
			' '
			' '
			' '
			' '
			' '
			' '
			' '
			' '
			' '
			' '
			' '
			' '
			' ',
		91
			' '
			' '
			' '
			' '
			' '
			' '
			' '
			' '
			' '
			' '
			' '
			' ',
		92
			' '
			' '
			' '
			' '
			' '
			' '
			' '
			' '
			' '
			' '
			' '
			' ',
		93
			' '
			' '
			' '
			' '
			' '
			' '
			' '
			' '
			' '
			' '
			' '
			' '
			' '
			' ',
		94
			' '
			' '
			' '
			' '
			' '
			' '
			' '
			' '
			' '
			' '
			' '
			' '
			' '
			' ',
		95
			' '
			' '
			' '
			' '
			' '
			' '
			' '
			' '
			' '
			' '
			' '
			' '
			' '
			' ',
		96
			' '
			' '
			' '
			' '
			' '
			' '
			' '
			' '
			' '
			' '
			' '
			' '
			' '
			' ',
		97
			' '
			' '
			' '
			' '
			' '
			' '
			' '
			' '
			' '
			' '
			' ',
		98
			' '
			' '
			' '
			' '
			' '
			' '
			' '
			' '
			' '
			' '
			' '
			' ',
		99
			' '
			' '
			' '
			' '
			' '
			' '
			' '
			' '
			' '
			' '
			' '
			' '
			' ',
		100
			' '
			' '
			' '
			' '
			' '
			' '
			' '
			' '
			' '
			' '
			' '
			' '
			' '
			' ',
		101
			' '
			' '
			' '
			' '
			' '
			' '
			' '
			' '
			' '
			' '
			' '
			' '
			' '
			' ',
		102
			' '
			' '
			' '
			' '
			' '
			' '
			' '
			' '
			' '
			' '
			' '
			' '
			' '
			' ',
		103
			' '
			' '
			' '
			' '
			' '
			' '
			' '
			' '
			' '
			' '
			' '
			' ',
		104
			' '
			' '
			' '
			' '
			' '
			' '
			' '
			' '
			' '
			' '
			' '
			' ',
		105
			' '
			' '
			' '
			' '
			' '
			' '
			' '
			' '
			' '
			' '
			' '
			' '
			' '
			' ',
		106
			' '
			' '
			' '
			' '
			' '
			' '
			' '
			' '
			' '
			' '
			' '
			' '
			' ',
		107
			' '
			' '
			' '
			' '
			' '
			' '
			' '
			' '
			' '
			' '
			' ',
		108
			' '
			' '
			' '
			' '
			' '
			' '
			' '
			' '
			' '
			' '
			' '
			' '
			' ',
		109
			' '
			' '
			' '
			' '
			' '
			' '
			' '
			' '
			' '
			' '
			' '
			' '
			' ',
		110
			' '
			' '
			' '
			' '
			' '
			' '
			' '
			' '
			' '
			' '
			' '
			' '
			' '
			' ',
		111
			' '
			' '
			' '
			' '
			' '
			' '
			' '
			' '
			' '
			' '
			' '
			' '
			' '
			' ',
		112
			' '
			' '
			' '
			' '
			' '
			' '
			' '
			' '
			' '
			' '
			' '
			' '
			' ',
		113
			' '
			' '
			' '
			' '
			' '
			' '
			' '
			' '
			' '
			' '
			' '
			' '
			' ',
		114
			' '
			' '
			' '
			' '
			' '
			' '
			' '
			' '
			' '
			' '
			' '
			' '
			' '
			' ',
		115
			' '
			' '
			' '
			' '
			' '
			' '
			' '
			' '
			' '
			' '
			' '
			' '
			' '
			' ',
		116
			' '
			' '
			' '
			' '
			' '
			' '
			' '
			' '
			' '
			' '
			' '
			' '
			' '
			' ',
		117
			' '
			' '
			' '
			' '
			' '
			' '
			' '
			' '
			' '
			' '
			' '
			' '
			' '
			' ',
		118
			' '
			' '
			' '
			' '
			' '
			' '
			' '
			' '
			' '
			' '
			' '
			' ',
		119
			' '
			' '
			' '
			' '
			' '
			' '
			' '
			' '
			' '
			' '
			' '
			' '
			' '
			' ',
		120
			' '
			' '
			' '
			' '
			' '
			' '
			' '
			' '
			' '
			' '
			' '
			' '
			' '
			' ',
		121
			' '
			' '
			' '
			' '
			' '
			' '
			' '
			' '
			' '
			' '
			' '
			' '
			' '
			' ',
		122
			' '
			' '
			' '
			' '
			' '
			' '
			' '
			' '
			' '
			' '
			' '
			' '
			' '
			' ',
		123
			' '
			' '
			' '
			' '
			' '
			' '
			' '
			' '
			' '
			' '
			' '
			' '
			' '
			' ',
		124
			' '
			' '
			' '
			' '
			' '
			' '
			' '
			' '
			' '
			' '
			' '
			' '
			' ',
		125
			' '
			' '
			' '
			' '
			' '
			' '
			' '
			' '
			' '
			' '
			' '
			' '
			' '
			' ',
		126
			' '
			' '
			' '
			' '
			' '
			' '
			' '
			' '
			' '
			' '
			' '
			' '
			' ',
		127
			' '
			' '
			' '
			' '
			' '
			' '
			' '
			' '
			' '
			' '
			' '
			' '
			' '
			' ',
		128
			' '
			' '
			' '
			' '
			' '
			' '
			' '
			' '
			' '
			' '
			' '
			' '
			' '
			' ',
		129
			' '
			' '
			' '
			' '
			' '
			' '
			' '
			' '
			' '
			' '
			' '
			' '
			' '
			' ',
		130
			' '
			' '
			' '
			' '
			' '
			' '
			' '
			' '
			' '
			' '
			' '
			' '
			' '
			' ',
		131
			' '
			' '
			' '
			' '
			' '
			' '
			' '
			' '
			' '
			' '
			' '
			' '
			' '
			' ',
		132
			' '
			' '
			' '
			' '
			' '
			' '
			' '
			' '
			' '
			' '
			' '
			' '
			' '
			' ',
		133
			' '
			' '
			' '
			' '
			' '
			' '
			' '
			' '
			' '
			' '
			' ',
		134
			' '
			' '
			' '
			' '
			' '
			' '
			' '
			' '
			' '
			' '
			' '
			' ',
		135
			' '
			' '
			' '
			' '
			' '
			' '
			' '
			' '
			' '
			' '
			' '
			' '
			' '
			' ',
		136
			' '
			' '
			' '
			' '
			' '
			' '
			' '
			' '
			' '
			' '
			' '
			' '
			' ',
		137
			' '
			' '
			' '
			' '
			' '
			' '
			' '
			' '
			' '
			' '
			' '
			' '
			' '
			' ',
		138
			' '
			' '
			' '
			' '
			' '
			' '
			' '
			' '
			' '
			' '
			' '
			' '
			' '
			' ',
		139
			' '
			' '
			' '
			' '
			' '
			' '
			' '
			' '
			' '
			' '
			' '
			' ',
		140
			' '
			' '
			' '
			' '
			' '
			' '
			' '
			' '
			' '
			' '
			' '
			' '
			' '
			' ',
		141
			' '
			' '
			' '
			' '
			' '
			' '
			' '
			' '
			' '
			' '
			' '
			' '
			' '
			' ',
		142
			' '
			' '
			' '
			' '
			' '
			' '
			' '
			' '
			' '
			' '
			' '
			' '
			' '
			' ',
		143
			' '
			' '
			' '
			' '
			' '
			' '
			' '
			' '
			' '
			' '
			' '
			' '
			' '
			' ',
		144
			' '
			' '
			' '
			' '
			' '
			' '
			' '
			' '
			' '
			' '
			' '
			' '
			' ',
		145
			' '
			' '
			' '
			' '
			' '
			' '
			' '
			' '
			' '
			' '
			' '
			' '
			' ',
		146
			' '
			' '
			' '
			' '
			' '
			' '
			' '
			' '
			' '
			' '
			' '
			' '
			' '
			' ',
		147
			' '
			' '
			' '
			' '
			' '
			' '
			' '
			' '
			' '
			' '
			' '
			' '
			' ',
		148
			' '
			' '
			' '
			' '
			' '
			' '
			' '
			' '
			' '
			' '
			' '
			' ',
		149
			' '
			' '
			' '
			' '
			' '
			' '
			' '
			' '
			' '
			' '
			' '
			' '
			' ',
		150
			' '
			' '
			' '
			' '
			' '
			' '
			' '
			' '
			' '
			' '
			' '
			' '
			' '
			' ',
		151
			' '
			' '
			' '
			' '
			' '
			' '
			' '
			' '
			' '
			' '
			' '
			' '
			' '
			' ',
		152
			' '
			' '
			' '
			' '
			' '
			' '
			' '
			' '
			' '
			' '
			' ',
		153
			' '
			' '
			' '
			' '
			' '
			' '
			' '
			' '
			' '
			' '
			' '
			' '
			' '
			' ',
		154
			' '
			' '
			' '
			' '
			' '
			' '
			' '
			' '
			' '
			' '
			' '
			' '
			' '
			' ',
		155
			' '
			' '
			' '
			' '
			' '
			' '
			' '
			' '
			' '
			' '
			' '
			' '
			' '
			' ',
		156
			' '
			' '
			' '
			' '
			' '
			' '
			' '
			' '
			' '
			' '
			' '
			' ',
		157
			' '
			' '
			' '
			' '
			' '
			' '
			' '
			' '
			' '
			' '
			' '
			' '
			' '
			' ',
		158
			' '
			' '
			' '
			' '
			' '
			' '
			' '
			' '
			' '
			' '
			' '
			' ',
		159
			' '
			' '
			' '
			' '
			' '
			' '
			' '
			' '
			' '
			' '
			' '
			' '
			' '
			' ',
		160
			' '
			' '
			' '
			' '
			' '
			' '
			' '
			' '
			' '
			' '
			' '
			' '
			' '
			' ',
		161
			' '
			' '
			' '
			' '
			' '
			' '
			' '
			' '
			' '
			' '
			' '
			' '
			' '
			' ',
		162
			' '
			' '
			' '
			' '
			' '
			' '
			' '
			' '
			' '
			' '
			' '
			' '
			' ',
		163
			' '
			' '
			' '
			' '
			' '
			' '
			' '
			' '
			' '
			' '
			' '
			' '
			' '
			' ',
		164
			' '
			' '
			' '
			' '
			' '
			' '
			' '
			' '
			' '
			' '
			' '
			' '
			' ',
		165
			' '
			' '
			' '
			' '
			' '
			' '
			' '
			' '
			' '
			' '
			' '
			' '
			' ',
		166
			' '
			' '
			' '
			' '
			' '
			' '
			' '
			' '
			' '
			' '
			' '
			' '
			' ',
		167
			' '
			' '
			' '
			' '
			' '
			' '
			' '
			' '
			' '
			' '
			' ',
		168
			' '
			' '
			' '
			' '
			' '
			' '
			' '
			' '
			' '
			' '
			' ',
		169
			' '
			' '
			' '
			' '
			' '
			' '
			' '
			' '
			' '
			' '
			' '
			' '
			' ',
		170
			' '
			' '
			' '
			' '
			' '
			' '
			' '
			' '
			' '
			' '
			' '
			' '
			' ',
		171
			' '
			' '
			' '
			' '
			' '
			' '
			' '
			' '
			' '
			' '
			' '
			' '
			' '
			' ',
		172
			' '
			' '
			' '
			' '
			' '
			' '
			' '
			' '
			' '
			' '
			' '
			' '
			' ',
		173
			' '
			' '
			' '
			' '
			' '
			' '
			' '
			' '
			' '
			' '
			' '
			' ',
		174
			' '
			' '
			' '
			' '
			' '
			' '
			' '
			' '
			' '
			' '
			' '
			' '
			' ',
		175
			' '
			' '
			' '
			' '
			' '
			' '
			' '
			' '
			' '
			' '
			' '
			' '
			' ',
		176
			' '
			' '
			' '
			' '
			' '
			' '
			' '
			' '
			' '
			' '
			' '
			' '
			' ',
		177
			' '
			' '
			' '
			' '
			' '
			' '
			' '
			' '
			' '
			' '
			' '
			' '
			' '
			' ',
		178
			' '
			' '
			' '
			' '
			' '
			' '
			' '
			' '
			' '
			' '
			' '
			' '
			' '
			' ',
		179
			' '
			' '
			' '
			' '
			' '
			' '
			' '
			' '
			' '
			' '
			' '
			' '
			' '
			' ',
		180
			' '
			' '
			' '
			' '
			' '
			' '
			' '
			' '
			' '
			' '
			' '
			' '
			' ',
		181
			' '
			' '
			' '
			' '
			' '
			' '
			' '
			' '
			' '
			' '
			' ',
		182
			' '
			' '
			' '
			' '
			' '
			' '
			' '
			' '
			' '
			' '
			' ',
		183
			' '
			' '
			' '
			' '
			' '
			' '
			' '
			' '
			' '
			' '
			' '
			' '
			' ',
		184
			' '
			' '
			' '
			' '
			' '
			' '
			' '
			' '
			' '
			' '
			' '
			' '
			' ',
		185
			' '
			' '
			' '
			' '
			' '
			' '
			' '
			' '
			' '
			' '
			' '
			' '
			' ',
		186
			' '
			' '
			' '
			' '
			' '
			' '
			' '
			' '
			' '
			' '
			' '
			' '
			' '
			' ',
		187
			' '
			' '
			' '
			' '
			' '
			' '
			' '
			' '
			' '
			' '
			' '
			' '
			' '
			' ',
		188
			' '
			' '
			' '
			' '
			' '
			' '
			' '
			' '
			' '
			' '
			' '
			' '
			' '
			' ',
		189
			' '
			' '
			' '
			' '
			' '
			' '
			' '
			' '
			' '
			' '
			' '
			' '
			' '
			' ',
		190
			' '
			' '
			' '
			' '
			' '
			' '
			' '
			' '
			' '
			' '
			' '
			' '
			' '
			' ',
		191
			' '
			' '
			' '
			' '
			' '
			' '
			' '
			' '
			' '
			' '
			' '
			' '
			' '
			' ',
		192
			' '
			' '
			' '
			' '
			' '
			' '
			' '
			' '
			' '
			' '
			' '
			' '
			' ',
		193
			' '
			' '
			' '
			' '
			' '
			' '
			' '
			' '
			' '
			' '
			' '
			' ',
		194
			' '
			' '
			' '
			' '
			' '
			' '
			' '
			' '
			' '
			' '
			' '
			' '
			' ',
		195
			' '
			' '
			' '
			' '
			' '
			' '
			' '
			' '
			' '
			' '
			' '
			' '
			' ',
		196
			' '
			' '
			' '
			' '
			' '
			' '
			' '
			' '
			' '
			' '
			' '
			' ',
		197
			' '
			' '
			' '
			' '
			' '
			' '
			' '
			' '
			' '
			' '
			' '
			' ',
		198
			' '
			' '
			' '
			' '
			' '
			' '
			' '
			' '
			' '
			' '
			' '
			' '
			' '
			' ',
		199
			' '
			' '
			' '
			' '
			' '
			' '
			' '
			' '
			' '
			' '
			' ',
		200
			' '
			' '
			' '
			' '
			' '
			' '
			' '
			' '
			' '
			' '
			' '
			' ',
		201
			' '
			' '
			' '
			' '
			' '
			' '
			' '
			' '
			' '
			' '
			' '
			' '
			' ',
		202
			' '
			' '
			' '
			' '
			' '
			' '
			' '
			' '
			' '
			' '
			' ',
		203
			' '
			' '
			' '
			' '
			' '
			' '
			' '
			' '
			' '
			' '
			' '
			' '
			' ',
		204
			' '
			' '
			' '
			' '
			' '
			' '
			' '
			' '
			' '
			' '
			' '
			' '
			' ',
		205
			' '
			' '
			' '
			' '
			' '
			' '
			' '
			' '
			' '
			' '
			' '
			' ',
		206
			' '
			' '
			' '
			' '
			' '
			' '
			' '
			' '
			' '
			' '
			' ',
		207
			' '
			' '
			' '
			' '
			' '
			' '
			' '
			' '
			' '
			' '
			' '
			' '
			' ',
		208
			' '
			' '
			' '
			' '
			' '
			' '
			' '
			' '
			' '
			' '
			' '
			' '
			' '
			' ',
		209
			' '
			' '
			' '
			' '
			' '
			' '
			' '
			' '
			' '
			' '
			' '
			' ',
		210
			' '
			' '
			' '
			' '
			' '
			' '
			' '
			' '
			' '
			' '
			' '
			' '
			' ',
		211
			' '
			' '
			' '
			' '
			' '
			' '
			' '
			' '
			' '
			' '
			' '
			' '
			' '
			' ',
		212
			' '
			' '
			' '
			' '
			' '
			' '
			' '
			' '
			' '
			' '
			' '
			' '
			' '
			' ',
		213
			' '
			' '
			' '
			' '
			' '
			' '
			' '
			' '
			' '
			' '
			' '
			' '
			' '
			' ',
		214
			' '
			' '
			' '
			' '
			' '
			' '
			' '
			' '
			' '
			' '
			' '
			' '
			' ',
		215
			' '
			' '
			' '
			' '
			' '
			' '
			' '
			' '
			' '
			' '
			' ',
		216
			' '
			' '
			' '
			' '
			' '
			' '
			' '
			' '
			' '
			' '
			' '
			' '
			' '
			' ',
		217
			' '
			' '
			' '
			' '
			' '
			' '
			' '
			' '
			' '
			' '
			' '
			' '
			' '
			' ',
		218
			' '
			' '
			' '
			' '
			' '
			' '
			' '
			' '
			' '
			' '
			' '
			' '
			' '
			' ',
		219
			' '
			' '
			' '
			' '
			' '
			' '
			' '
			' '
			' '
			' '
			' '
			' '
			' ',
		220
			' '
			' '
			' '
			' '
			' '
			' '
			' '
			' '
			' '
			' '
			' '
			' '
			' ',
		221
			' '
			' '
			' '
			' '
			' '
			' '
			' '
			' '
			' '
			' '
			' '
			' '
			' ',
		222
			' '
			' '
			' '
			' '
			' '
			' '
			' '
			' '
			' '
			' '
			' '
			' '
			' '
			' ',
		223
			' '
			' '
			' '
			' '
			' '
			' '
			' '
			' '
			' '
			' '
			' '
			' '
			' ',
		224
			' '
			' '
			' '
			' '
			' '
			' '
			' '
			' '
			' '
			' '
			' '
			' '
			' '
			' ',
		225
			' '
			' '
			' '
			' '
			' '
			' '
			' '
			' '
			' '
			' '
			' '
			' '
			' '
			' ',
		226
			' '
			' '
			' '
			' '
			' '
			' '
			' '
			' '
			' '
			' '
			' '
			' '
			' ',
		227
			' '
			' '
			' '
			' '
			' '
			' '
			' '
			' '
			' '
			' '
			' '
			' '
			' ',
		228
			' '
			' '
			' '
			' '
			' '
			' '
			' '
			' '
			' '
			' '
			' '
			' '
			' '
			' ',
		229
			' '
			' '
			' '
			' '
			' '
			' '
			' '
			' '
			' '
			' '
			' '
			' '
			' '
			' ',
		230
			' '
			' '
			' '
			' '
			' '
			' '
			' '
			' '
			' '
			' '
			' '
			' '
			' '
			' ',
		231
			' '
			' '
			' '
			' '
			' '
			' '
			' '
			' '
			' '
			' '
			' '
			' '
			' '
			' ',
		232
			' '
			' '
			' '
			' '
			' '
			' '
			' '
			' '
			' '
			' '
			' '
			' ',
		233
			' '
			' '
			' '
			' '
			' '
			' '
			' '
			' '
			' '
			' '
			' '
			' '
			' ',
		234
			' '
			' '
			' '
			' '
			' '
			' '
			' '
			' '
			' '
			' '
			' '
			' '
			' ',
		235
			' '
			' '
			' '
			' '
			' '
			' '
			' '
			' '
			' '
			' '
			' '
			' '
			' '
			' ',
		236
			' '
			' '
			' '
			' '
			' '
			' '
			' '
			' '
			' '
			' '
			' ',
		237
			' '
			' '
			' '
			' '
			' '
			' '
			' '
			' '
			' '
			' '
			' '
			' '
			' '
			' ',
		238
			' '
			' '
			' '
			' '
			' '
			' '
			' '
			' '
			' '
			' '
			' ',
		239
			' '
			' '
			' '
			' '
			' '
			' '
			' '
			' '
			' '
			' '
			' '
			' '
			' '
			' ',
		240
			' '
			' '
			' '
			' '
			' '
			' '
			' '
			' '
			' '
			' '
			' '
			' '
			' ',
		241
			' '
			' '
			' '
			' '
			' '
			' '
			' '
			' '
			' '
			' '
			' ',
		242
			' '
			' '
			' '
			' '
			' '
			' '
			' '
			' '
			' '
			' '
			' '
			' '
			' ',
		243
			' '
			' '
			' '
			' '
			' '
			' '
			' '
			' '
			' '
			' '
			' '
			' '
			' ',
		244
			' '
			' '
			' '
			' '
			' '
			' '
			' '
			' '
			' '
			' '
			' '
			' '
			' ',
		245
			' '
			' '
			' '
			' '
			' '
			' '
			' '
			' '
			' '
			' '
			' '
			' '
			' '
			' ',
		246
			' '
			' '
			' '
			' '
			' '
			' '
			' '
			' '
			' '
			' '
			' '
			' ',
		247
			' '
			' '
			' '
			' '
			' '
			' '
			' '
			' '
			' '
			' '
			' ',
		248
			' '
			' '
			' '
			' '
			' '
			' '
			' '
			' '
			' '
			' '
			' '
			' '
			' ',
		249
			' '
			' '
			' '
			' '
			' '
			' '
			' '
			' '
			' '
			' '
			' '
			' '
			' '
			' ',
		250
			' '
			' '
			' '
			' '
			' '
			' '
			' '
			' '
			' '
			' '
			' '
			' '
			' ',
		251
			' '
			' '
			' '
			' '
			' '
			' '
			' '
			' '
			' '
			' '
			' '
			' '
			' ',
		252
			' '
			' '
			' '
			' '
			' '
			' '
			' '
			' '
			' '
			' '
			' '
			' '
			' '
			' ',
		253
			' '
			' '
			' '
			' '
			' '
			' '
			' '
			' '
			' '
			' '
			' '
			' '
			' ',
		254
			' '
			' '
			' '
			' '
			' '
			' '
			' '
			' '
			' '
			' '
			' '
			' '
			' '
			' ',
		255
			' '
			' '
			' '
			' '
			' '
			' '
			' '
			' '
			' '
			' '
			' '
			' '
			' ',
		256
			' '
			' '
			' '
			' '
			' '
			' '
			' '
			' '
			' '
			' '
			' '
			' '
			' '
			' ',
		257
			' '
			' '
			' '
			' '
			' '
			' '
			' '
			' '
			' '
			' '
			' '
			' '
			' '
			' ',
		258
			' '
			' '
			' '
			' '
			' '
			' '
			' '
			' '
			' '
			' '
			' '
			' '
			' '
			' ',
		259
			' '
			' '
			' '
			' '
			' '
			' '
			' '
			' '
			' '
			' '
			' '
			' '
			' '
			' ',
		260
			' '
			' '
			' '
			' '
			' '
			' '
			' '
			' '
			' '
			' '
			' '
			' '
			' '
			' ',
		261
			' '
			' '
			' '
			' '
			' '
			' '
			' '
			' '
			' '
			' '
			' '
			' ',
		262
			' '
			' '
			' '
			' '
			' '
			' '
			' '
			' '
			' '
			' '
			' '
			' '
			' '
			' ',
		263
			' '
			' '
			' '
			' '
			' '
			' '
			' '
			' '
			' '
			' '
			' '
			' '
			' '
			' ',
		264
			' '
			' '
			' '
			' '
			' '
			' '
			' '
			' '
			' '
			' '
			' '
			' '
			' '
			' ',
		265
			' '
			' '
			' '
			' '
			' '
			' '
			' '
			' '
			' '
			' '
			' '
			' '
			' '
			' ',
		266
			' '
			' '
			' '
			' '
			' '
			' '
			' '
			' '
			' '
			' '
			' '
			' '
			' '
			' ',
		267
			' '
			' '
			' '
			' '
			' '
			' '
			' '
			' '
			' '
			' '
			' '
			' '
			' '
			' ',
		268
			' '
			' '
			' '
			' '
			' '
			' '
			' '
			' '
			' '
			' '
			' '
			' '
			' '
			' ',
		269
			' '
			' '
			' '
			' '
			' '
			' '
			' '
			' '
			' '
			' '
			' '
			' '
			' '
			' ',
		270
			' '
			' '
			' '
			' '
			' '
			' '
			' '
			' '
			' '
			' '
			' '
			' '
			' '
			' ',
		271
			' '
			' '
			' '
			' '
			' '
			' '
			' '
			' '
			' '
			' '
			' '
			' ',
		272
			' '
			' '
			' '
			' '
			' '
			' '
			' '
			' '
			' '
			' '
			' '
			' ',
		273
			' '
			' '
			' '
			' '
			' '
			' '
			' '
			' '
			' '
			' '
			' '
			' '
			' '
			' ',
		274
			' '
			' '
			' '
			' '
			' '
			' '
			' '
			' '
			' '
			' '
			' '
			' '
			' '
			' ',
		275
			' '
			' '
			' '
			' '
			' '
			' '
			' '
			' '
			' '
			' '
			' '
			' '
			' '
			' ',
		276
			' '
			' '
			' '
			' '
			' '
			' '
			' '
			' '
			' '
			' '
			' '
			' '
			' ',
		277
			' '
			' '
			' '
			' '
			' '
			' '
			' '
			' '
			' '
			' '
			' '
			' '
			' ',
		278
			' '
			' '
			' '
			' '
			' '
			' '
			' '
			' '
			' '
			' '
			' '
			' '
			' ',
		279
			' '
			' '
			' '
			' '
			' '
			' '
			' '
			' '
			' '
			' '
			' '
			' '
			' '
			' ',
		280
			' '
			' '
			' '
			' '
			' '
			' '
			' '
			' '
			' '
			' '
			' '
			' '
			' ',
		281
			' '
			' '
			' '
			' '
			' '
			' '
			' '
			' '
			' '
			' '
			' '
			' '
			' '
			' ',
		282
			' '
			' '
			' '
			' '
			' '
			' '
			' '
			' '
			' '
			' '
			' '
			' '
			' '
			' ',
		283
			' '
			' '
			' '
			' '
			' '
			' '
			' '
			' '
			' '
			' '
			' '
			' '
			' '
			' ',
		284
			' '
			' '
			' '
			' '
			' '
			' '
			' '
			' '
			' '
			' '
			' '
			' '
			' '
			' ',
		285
			' '
			' '
			' '
			' '
			' '
			' '
			' '
			' '
			' '
			' '
			' '
			' '
			' '
			' ',
		286
			' '
			' '
			' '
			' '
			' '
			' '
			' '
			' '
			' '
			' '
			' '
			' '
			' '
			' ',
		287
			' '
			' '
			' '
			' '
			' '
			' '
			' '
			' '
			' '
			' '
			' '
			' '
			' '
			' ',
		288
			' '
			' '
			' '
			' '
			' '
			' '
			' '
			' '
			' '
			' '
			' '
			' '
			' '
			' ',
		289
			' '
			' '
			' '
			' '
			' '
			' '
			' '
			' '
			' '
			' '
			' '
			' '
			' '
			' ',
		290
			' '
			' '
			' '
			' '
			' '
			' '
			' '
			' '
			' '
			' '
			' '
			' '
			' '
			' ',
		291
			' '
			' '
			' '
			' '
			' '
			' '
			' '
			' '
			' '
			' '
			' '
			' '
			' '
			' ',
		292
			' '
			' '
			' '
			' '
			' '
			' '
			' '
			' '
			' '
			' '
			' '
			' '
			' '
			' ',
		293
			' '
			' '
			' '
			' '
			' '
			' '
			' '
			' '
			' '
			' '
			' '
			' '
			' '
			' ',
		294
			' '
			' '
			' '
			' '
			' '
			' '
			' '
			' '
			' '
			' '
			' '
			' '
			' '
			' ',
		295
			' '
			' '
			' '
			' '
			' '
			' '
			' '
			' '
			' '
			' '
			' '
			' '
			' '
			' ',
		296
			' '
			' '
			' '
			' '
			' '
			' '
			' '
			' '
			' '
			' '
			' '
			' '
			' '
			' ',
		297
			' '
			' '
			' '
			' '
			' '
			' '
			' '
			' '
			' '
			' '
			' '
			' '
			' '
			' ',
		298
			' '
			' '
			' '
			' '
			' '
			' '
			' '
			' '
			' '
			' '
			' '
			' '
			' ',
		299
			' '
			' '
			' '
			' '
			' '
			' '
			' '
			' '
			' '
			' '
			' '
			' '
			' '
			' ',
		300
			' '
			' '
			' '
			' '
			' '
			' '
			' '
			' '
			' '
			' '
			' '
			' '
			' '
			' ',
		301
			' '
			' '
			' '
			' '
			' '
			' '
			' '
			' '
			' '
			' '
			' '
			' '
			' ',
		302
			' '
			' '
			' '
			' '
			' '
			' '
			' '
			' '
			' '
			' '
			' '
			' '
			' ',
		303
			' '
			' '
			' '
			' '
			' '
			' '
			' '
			' '
			' '
			' '
			' '
			' '
			' '
			' ',
		304
			' '
			' '
			' '
			' '
			' '
			' '
			' '
			' '
			' '
			' '
			' '
			' '
			' ',
		305
			' '
			' '
			' '
			' '
			' '
			' '
			' '
			' '
			' '
			' '
			' '
			' '
			' ',
		306
			' '
			' '
			' '
			' '
			' '
			' '
			' '
			' '
			' '
			' '
			' '
			' '
			' '
			' ',
		307
			' '
			' '
			' '
			' '
			' '
			' '
			' '
			' '
			' '
			' '
			' '
			' '
			' ',
		308
			' '
			' '
			' '
			' '
			' '
			' '
			' '
			' '
			' '
			' '
			' '
			' '
			' '
			' ',
		309
			' '
			' '
			' '
			' '
			' '
			' '
			' '
			' '
			' '
			' '
			' '
			' '
			' '
			' ',
		310
			' '
			' '
			' '
			' '
			' '
			' '
			' '
			' '
			' '
			' '
			' '
			' '
			' ',
		311
			' '
			' '
			' '
			' '
			' '
			' '
			' '
			' '
			' '
			' '
			' '
			' '
			' '
			' ',
		312
			' '
			' '
			' '
			' '
			' '
			' '
			' '
			' '
			' '
			' '
			' '
			' '
			' '
			' ',
		313
			' '
			' '
			' '
			' '
			' '
			' '
			' '
			' '
			' '
			' '
			' '
			' '
			' '
			' ',
		314
			' '
			' '
			' '
			' '
			' '
			' '
			' '
			' '
			' '
			' '
			' '
			' ',
		315
			' '
			' '
			' '
			' '
			' '
			' '
			' '
			' '
			' '
			' '
			' '
			' '
			' '
			' ',
		316
			' '
			' '
			' '
			' '
			' '
			' '
			' '
			' '
			' '
			' '
			' '
			' '
			' '
			' ',
		317
			' '
			' '
			' '
			' '
			' '
			' '
			' '
			' '
			' '
			' '
			' '
			' '
			' '
			' ',
		318
			' '
			' '
			' '
			' '
			' '
			' '
			' '
			' '
			' '
			' '
			' '
			' '
			' '
			' ',
		319
			' '
			' '
			' '
			' '
			' '
			' '
			' '
			' '
			' '
			' '
			' '
			' '
			' '
			' ',
		320
			' '
			' '
			' '
			' '
			' '
			' '
			' '
			' '
			' '
			' '
			' '
			' '
			' '
			' ',
		321
			' '
			' '
			' '
			' '
			' '
			' '
			' '
			' '
			' '
			' '
			' '
			' '
			' '
			' ',
		322
			' '
			' '
			' '
			' '
			' '
			' '
			' '
			' '
			' '
			' '
			' '
			' '
			' ',
		323
			' '
			' '
			' '
			' '
			' '
			' '
			' '
			' '
			' '
			' '
			' '
			' '
			' ',
		324
			' '
			' '
			' '
			' '
			' '
			' '
			' '
			' '
			' '
			' '
			' '
			' '
			' '
			' ',
		325
			' '
			' '
			' '
			' '
			' '
			' '
			' '
			' '
			' '
			' '
			' '
			' '
			' '
			' ',
		326
			' '
			' '
			' '
			' '
			' '
			' '
			' '
			' '
			' '
			' '
			' '
			' '
			' '
			' ',
		327
			' '
			' '
			' '
			' '
			' '
			' '
			' '
			' '
			' '
			' '
			' '
			' '
			' '
			' ',
		328
			' '
			' '
			' '
			' '
			' '
			' '
			' '
			' '
			' '
			' '
			' '
			' '
			' '
			' ',
		329
			' '
			' '
			' '
			' '
			' '
			' '
			' '
			' '
			' '
			' '
			' '
			' '
			' '
			' ',
		330
			' '
			' '
			' '
			' '
			' '
			' '
			' '
			' '
			' '
			' '
			' '
			' '
			' '
			' ',
		331
			' '
			' '
			' '
			' '
			' '
			' '
			' '
			' '
			' '
			' '
			' '
			' '
			' ',
		332
			' '
			' '
			' '
			' '
			' '
			' '
			' '
			' '
			' '
			' '
			' ',
		333
			' '
			' '
			' '
			' '
			' '
			' '
			' '
			' '
			' '
			' '
			' '
			' '
			' ',
		334
			' '
			' '
			' '
			' '
			' '
			' '
			' '
			' '
			' '
			' '
			' '
			' '
			' ',
		335
			' '
			' '
			' '
			' '
			' '
			' '
			' '
			' '
			' '
			' '
			' '
			' ',
		336
			' '
			' '
			' '
			' '
			' '
			' '
			' '
			' '
			' '
			' '
			' '
			' '
			' '
			' ',
		337
			' '
			' '
			' '
			' '
			' '
			' '
			' '
			' '
			' '
			' '
			' '
			' '
			' ',
		338
			' '
			' '
			' '
			' '
			' '
			' '
			' '
			' '
			' '
			' '
			' '
			' '
			' '
			' ',
		339
			' '
			' '
			' '
			' '
			' '
			' '
			' '
			' '
			' '
			' '
			' '
			' '
			' '
			' ',
		340
			' '
			' '
			' '
			' '
			' '
			' '
			' '
			' '
			' '
			' '
			' '
			' '
			' ',
		341
			' '
			' '
			' '
			' '
			' '
			' '
			' '
			' '
			' '
			' '
			' '
			' '
			' ',
		342
			' '
			' '
			' '
			' '
			' '
			' '
			' '
			' '
			' '
			' '
			' '
			' '
			' ',
		343
			' '
			' '
			' '
			' '
			' '
			' '
			' '
			' '
			' '
			' '
			' '
			' '
			' ',
		344
			' '
			' '
			' '
			' '
			' '
			' '
			' '
			' '
			' '
			' '
			' '
			' '
			' '
			' ',
		345
			' '
			' '
			' '
			' '
			' '
			' '
			' '
			' '
			' '
			' '
			' '
			' '
			' '
			' ',
		346
			' '
			' '
			' '
			' '
			' '
			' '
			' '
			' '
			' '
			' '
			' '
			' '
			' ',
		347
			' '
			' '
			' '
			' '
			' '
			' '
			' '
			' '
			' '
			' '
			' '
			' '
			' ',
		348
			' '
			' '
			' '
			' '
			' '
			' '
			' '
			' '
			' '
			' '
			' '
			' '
			' '
			' ',
		349
			' '
			' '
			' '
			' '
			' '
			' '
			' '
			' '
			' '
			' '
			' '
			' '
			' '
			' ',
		350
			' '
			' '
			' '
			' '
			' '
			' '
			' '
			' '
			' '
			' '
			' '
			' ',
		351
			' '
			' '
			' '
			' '
			' '
			' '
			' '
			' '
			' '
			' '
			' '
			' '
			' '
			' ',
		352
			' '
			' '
			' '
			' '
			' '
			' '
			' '
			' '
			' '
			' '
			' '
			' '
			' '
			' ',
		353
			' '
			' '
			' '
			' '
			' '
			' '
			' '
			' '
			' '
			' '
			' '
			' '
			' '
			' ',
		354
			' '
			' '
			' '
			' '
			' '
			' '
			' '
			' '
			' '
			' '
			' '
			' '
			' '
			' ',
		355
			' '
			' '
			' '
			' '
			' '
			' '
			' '
			' '
			' '
			' '
			' '
			' '
			' '
			' ',
		356
			' '
			' '
			' '
			' '
			' '
			' '
			' '
			' '
			' '
			' '
			' '
			' '
			' '
			' ',
		357
			' '
			' '
			' '
			' '
			' '
			' '
			' '
			' '
			' '
			' '
			' '
			' '
			' '
			' ',
		358
			' '
			' '
			' '
			' '
			' '
			' '
			' '
			' '
			' '
			' '
			' '
			' '
			' '
			' ',
		359
			' '
			' '
			' '
			' '
			' '
			' '
			' '
			' '
			' '
			' '
			' '
			' '
			' '
			' ',
		360
			' '
			' '
			' '
			' '
			' '
			' '
			' '
			' '
			' '
			' '
			' '
			' '
			' '
			' ',
		361
			' '
			' '
			' '
			' '
			' '
			' '
			' '
			' '
			' '
			' '
			' '
			' '
			' '
			' ',
		362
			' '
			' '
			' '
			' '
			' '
			' '
			' '
			' '
			' '
			' '
			' '
			' '
			' '
			' ',
		363
			' '
			' '
			' '
			' '
			' '
			' '
			' '
			' '
			' '
			' '
			' '
			' '
			' '
			' ',
		364
			' '
			' '
			' '
			' '
			' '
			' '
			' '
			' '
			' '
			' '
			' '
			' '
			' '
			' ',
		365
			' '
			' '
			' '
			' '
			' '
			' '
			' '
			' '
			' '
			' '
			' '
			' '
			' '
			' ',
		366
			' '
			' '
			' '
			' '
			' '
			' '
			' '
			' '
			' '
			' '
			' '
			' '
			' '
			' ',
		367
			' '
			' '
			' '
			' '
			' '
			' '
			' '
			' '
			' '
			' '
			' '
			' '
			' ',
		368
			' '
			' '
			' '
			' '
			' '
			' '
			' '
			' '
			' '
			' '
			' '
			' '
			' '
			' ',
		369
			' '
			' '
			' '
			' '
			' '
			' '
			' '
			' '
			' '
			' '
			' '
			' '
			' '
			' ',
		370
			' '
			' '
			' '
			' '
			' '
			' '
			' '
			' '
			' '
			' '
			' '
			' '
			' '
			' ',
		371
			' '
			' '
			' '
			' '
			' '
			' '
			' '
			' '
			' '
			' '
			' '
			' '
			' ',
		372
			' '
			' '
			' '
			' '
			' '
			' '
			' '
			' '
			' '
			' '
			' '
			' '
			' '
			' ',
		373
			' '
			' '
			' '
			' '
			' '
			' '
			' '
			' '
			' '
			' '
			' '
			' '
			' '
			' ',
		374
			' '
			' '
			' '
			' '
			' '
			' '
			' '
			' '
			' '
			' '
			' '
			' '
			' '
			' ',
		375
			' '
			' '
			' '
			' '
			' '
			' '
			' '
			' '
			' '
			' '
			' '
			' '
			' '
			' ',
		376
			' '
			' '
			' '
			' '
			' '
			' '
			' '
			' '
			' '
			' '
			' '
			' '
			' ',
		377
			' '
			' '
			' '
			' '
			' '
			' '
			' '
			' '
			' '
			' '
			' ',
		378
			' '
			' '
			' '
			' '
			' '
			' '
			' '
			' '
			' '
			' '
			' '
			' '
			' '
			' ',
		379
			' '
			' '
			' '
			' '
			' '
			' '
			' '
			' '
			' '
			' '
			' '
			' '
			' ',
		380
			' '
			' '
			' '
			' '
			' '
			' '
			' '
			' '
			' '
			' '
			' ',
		381
			' '
			' '
			' '
			' '
			' '
			' '
			' '
			' '
			' '
			' '
			' '
			' '
			' ',
		382
			' '
			' '
			' '
			' '
			' '
			' '
			' '
			' '
			' '
			' '
			' '
			' '
			' ',
		383
			' '
			' '
			' '
			' '
			' '
			' '
			' '
			' '
			' '
			' '
			' '
			' '
			' '
			' ',
		384
			' '
			' '
			' '
			' '
			' '
			' '
			' '
			' '
			' '
			' '
			' '
			' '
			' ',
		385
			' '
			' '
			' '
			' '
			' '
			' '
			' '
			' '
			' '
			' '
			' '
			' '
			' ',
		386
			' '
			' '
			' '
			' '
			' '
			' '
			' '
			' '
			' '
			' '
			' '
			' '
			' ',
		387
			' '
			' '
			' '
			' '
			' '
			' '
			' '
			' '
			' '
			' '
			' '
			' '
			' '
			' ',
		388
			' '
			' '
			' '
			' '
			' '
			' '
			' '
			' '
			' '
			' '
			' '
			' '
			' '
			' ',
		389
			' '
			' '
			' '
			' '
			' '
			' '
			' '
			' '
			' '
			' '
			' '
			' '
			' '
			' ',
		390
			' '
			' '
			' '
			' '
			' '
			' '
			' '
			' '
			' '
			' '
			' '
			' '
			' '
			' ',
		391
			' '
			' '
			' '
			' '
			' '
			' '
			' '
			' '
			' '
			' '
			' '
			' '
			' ',
		392
			' '
			' '
			' '
			' '
			' '
			' '
			' '
			' '
			' '
			' '
			' '
			' '
			' '
			' ',
		393
			' '
			' '
			' '
			' '
			' '
			' '
			' '
			' '
			' '
			' '
			' '
			' '
			' ',
		394
			' '
			' '
			' '
			' '
			' '
			' '
			' '
			' '
			' '
			' '
			' '
			' '
			' '
			' ',
		395
			' '
			' '
			' '
			' '
			' '
			' '
			' '
			' '
			' '
			' '
			' '
			' '
			' '
			' ',
		396
			' '
			' '
			' '
			' '
			' '
			' '
			' '
			' '
			' '
			' '
			' '
			' '
			' '
			' ',
		397
			' '
			' '
			' '
			' '
			' '
			' '
			' '
			' '
			' '
			' '
			' '
			' '
			' ',
		398
			' '
			' '
			' '
			' '
			' '
			' '
			' '
			' '
			' '
			' '
			' ',
		399
			' '
			' '
			' '
			' '
			' '
			' '
			' '
			' '
			' '
			' '
			' '
			' '
			' '
			' ',
		400
			' '
			' '
			' '
			' '
			' '
			' '
			' '
			' '
			' '
			' '
			' '
			' '
			' ',
		401
			' '
			' '
			' '
			' '
			' '
			' '
			' '
			' '
			' '
			' '
			' '
			' '
			' '
			' ',
		402
			' '
			' '
			' '
			' '
			' '
			' '
			' '
			' '
			' '
			' '
			' '
			' '
			' ',
		403
			' '
			' '
			' '
			' '
			' '
			' '
			' '
			' '
			' '
			' '
			' '
			' '
			' '
			' ',
		404
			' '
			' '
			' '
			' '
			' '
			' '
			' '
			' '
			' '
			' '
			' ',
		405
			' '
			' '
			' '
			' '
			' '
			' '
			' '
			' '
			' '
			' '
			' '
			' '
			' '
			' ',
		406
			' '
			' '
			' '
			' '
			' '
			' '
			' '
			' '
			' '
			' '
			' '
			' '
			' ',
		407
			' '
			' '
			' '
			' '
			' '
			' '
			' '
			' '
			' '
			' '
			' '
			' '
			' '
			' ',
		408
			' '
			' '
			' '
			' '
			' '
			' '
			' '
			' '
			' '
			' '
			' '
			' '
			' '
			' ',
		409
			' '
			' '
			' '
			' '
			' '
			' '
			' '
			' '
			' '
			' '
			' '
			' '
			' ',
		410
			' '
			' '
			' '
			' '
			' '
			' '
			' '
			' '
			' '
			' '
			' '
			' '
			' '
			' ',
		411
			' '
			' '
			' '
			' '
			' '
			' '
			' '
			' '
			' '
			' '
			' '
			' '
			' '
			' ',
		412
			' '
			' '
			' '
			' '
			' '
			' '
			' '
			' '
			' '
			' '
			' '
			' '
			' ',
		413
			' '
			' '
			' '
			' '
			' '
			' '
			' '
			' '
			' '
			' '
			' '
			' '
			' ',
		414
			' '
			' '
			' '
			' '
			' '
			' '
			' '
			' '
			' '
			' '
			' '
			' '
			' '
			' ',
		415
			' '
			' '
			' '
			' '
			' '
			' '
			' '
			' '
			' '
			' '
			' '
			' '
			' ',
		416
			' '
			' '
			' '
			' '
			' '
			' '
			' '
			' '
			' '
			' '
			' '
			' '
			' ',
		417
			' '
			' '
			' '
			' '
			' '
			' '
			' '
			' '
			' '
			' '
			' '
			' '
			' '
			' ',
		418
			' '
			' '
			' '
			' '
			' '
			' '
			' '
			' '
			' '
			' '
			' '
			' '
			' '
			' ',
		419
			' '
			' '
			' '
			' '
			' '
			' '
			' '
			' '
			' '
			' '
			' '
			' ',
		420
			' '
			' '
			' '
			' '
			' '
			' '
			' '
			' '
			' '
			' '
			' '
			' '
			' '
			' ',
		421
			' '
			' '
			' '
			' '
			' '
			' '
			' '
			' '
			' '
			' '
			' '
			' ',
		422
			' '
			' '
			' '
			' '
			' '
			' '
			' '
			' '
			' '
			' '
			' '
			' '
			' '
			' ',
		423
			' '
			' '
			' '
			' '
			' '
			' '
			' '
			' '
			' '
			' '
			' '
			' '
			' '
			' ',
		424
			' '
			' '
			' '
			' '
			' '
			' '
			' '
			' '
			' '
			' '
			' '
			' '
			' ',
		425
			' '
			' '
			' '
			' '
			' '
			' '
			' '
			' '
			' '
			' '
			' '
			' '
			' ',
		426
			' '
			' '
			' '
			' '
			' '
			' '
			' '
			' '
			' '
			' '
			' '
			' '
			' '
			' ',
		427
			' '
			' '
			' '
			' '
			' '
			' '
			' '
			' '
			' '
			' '
			' '
			' '
			' ',
		428
			' '
			' '
			' '
			' '
			' '
			' '
			' '
			' '
			' '
			' '
			' '
			' '
			' ',
		429
			' '
			' '
			' '
			' '
			' '
			' '
			' '
			' '
			' '
			' '
			' '
			' '
			' '
			' ',
		430
			' '
			' '
			' '
			' '
			' '
			' '
			' '
			' '
			' '
			' '
			' '
			' '
			' '
			' ',
		431
			' '
			' '
			' '
			' '
			' '
			' '
			' '
			' '
			' '
			' '
			' '
			' '
			' '
			' ',
		432
			' '
			' '
			' '
			' '
			' '
			' '
			' '
			' '
			' '
			' '
			' '
			' '
			' ',
		433
			' '
			' '
			' '
			' '
			' '
			' '
			' '
			' '
			' '
			' '
			' '
			' '
			' '
			' ',
		434
			' '
			' '
			' '
			' '
			' '
			' '
			' '
			' '
			' '
			' '
			' '
			' ',
		435
			' '
			' '
			' '
			' '
			' '
			' '
			' '
			' '
			' '
			' '
			' '
			' '
			' '
			' ',
		436
			' '
			' '
			' '
			' '
			' '
			' '
			' '
			' '
			' '
			' '
			' '
			' '
			' ',
		437
			' '
			' '
			' '
			' '
			' '
			' '
			' '
			' '
			' '
			' '
			' '
			' '
			' ',
		438
			' '
			' '
			' '
			' '
			' '
			' '
			' '
			' '
			' '
			' '
			' '
			' '
			' '
			' ',
		439
			' '
			' '
			' '
			' '
			' '
			' '
			' '
			' '
			' '
			' '
			' '
			' '
			' '
			' ',
		440
			' '
			' '
			' '
			' '
			' '
			' '
			' '
			' '
			' '
			' '
			' '
			' '
			' '
			' ',
		441
			' '
			' '
			' '
			' '
			' '
			' '
			' '
			' '
			' '
			' '
			' '
			' '
			' '
			' ',
		442
			' '
			' '
			' '
			' '
			' '
			' '
			' '
			' '
			' '
			' '
			' '
			' '
			' '
			' ',
		443
			' '
			' '
			' '
			' '
			' '
			' '
			' '
			' '
			' '
			' '
			' '
			' '
			' '
			' ',
		444
			' '
			' '
			' '
			' '
			' '
			' '
			' '
			' '
			' '
			' '
			' '
			' '
			' '
			' ',
		445
			' '
			' '
			' '
			' '
			' '
			' '
			' '
			' '
			' '
			' '
			' '
			' '
			' ',
		446
			' '
			' '
			' '
			' '
			' '
			' '
			' '
			' '
			' '
			' '
			' '
			' '
			' ',
		447
			' '
			' '
			' '
			' '
			' '
			' '
			' '
			' '
			' '
			' '
			' '
			' '
			' ',
		448
			' '
			' '
			' '
			' '
			' '
			' '
			' '
			' '
			' '
			' '
			' '
			' '
			' '
			' ',
		449
			' '
			' '
			' '
			' '
			' '
			' '
			' '
			' '
			' '
			' '
			' '
			' '
			' '
			' ',
		450
			' '
			' '
			' '
			' '
			' '
			' '
			' '
			' '
			' '
			' '
			' '
			' '
			' '
			' ',
		451
			' '
			' '
			' '
			' '
			' '
			' '
			' '
			' '
			' '
			' '
			' '
			' '
			' '
			' ',
		452
			' '
			' '
			' '
			' '
			' '
			' '
			' '
			' '
			' '
			' '
			' '
			' '
			' '
			' ',
		453
			' '
			' '
			' '
			' '
			' '
			' '
			' '
			' '
			' '
			' '
			' '
			' '
			' '
			' ',
		454
			' '
			' '
			' '
			' '
			' '
			' '
			' '
			' '
			' '
			' '
			' '
			' '
			' ',
		455
			' '
			' '
			' '
			' '
			' '
			' '
			' '
			' '
			' '
			' '
			' '
			' '
			' ',
		456
			' '
			' '
			' '
			' '
			' '
			' '
			' '
			' '
			' '
			' '
			' '
			' '
			' '
			' ',
		457
			' '
			' '
			' '
			' '
			' '
			' '
			' '
			' '
			' '
			' '
			' '
			' '
			' '
			' ',
		458
			' '
			' '
			' '
			' '
			' '
			' '
			' '
			' '
			' '
			' '
			' ',
		459
			' '
			' '
			' '
			' '
			' '
			' '
			' '
			' '
			' '
			' '
			' '
			' '
			' '
			' ',
		460
			' '
			' '
			' '
			' '
			' '
			' '
			' '
			' '
			' '
			' '
			' '
			' '
			' '
			' ',
		461
			' '
			' '
			' '
			' '
			' '
			' '
			' '
			' '
			' '
			' '
			' '
			' '
			' '
			' ',
		462
			' '
			' '
			' '
			' '
			' '
			' '
			' '
			' '
			' '
			' '
			' '
			' '
			' '
			' ',
		463
			' '
			' '
			' '
			' '
			' '
			' '
			' '
			' '
			' '
			' '
			' '
			' '
			' '
			' ',
		464
			' '
			' '
			' '
			' '
			' '
			' '
			' '
			' '
			' '
			' '
			' '
			' '
			' '
			' ',
		465
			' '
			' '
			' '
			' '
			' '
			' '
			' '
			' '
			' '
			' '
			' '
			' '
			' '
			' ',
		466
			' '
			' '
			' '
			' '
			' '
			' '
			' '
			' '
			' '
			' '
			' '
			' '
			' '
			' ',
		467
			' '
			' '
			' '
			' '
			' '
			' '
			' '
			' '
			' '
			' '
			' '
			' ',
		468
			' '
			' '
			' '
			' '
			' '
			' '
			' '
			' '
			' '
			' '
			' '
			' '
			' '
			' ',
		469
			' '
			' '
			' '
			' '
			' '
			' '
			' '
			' '
			' '
			' '
			' '
			' '
			' '
			' ',
		470
			' '
			' '
			' '
			' '
			' '
			' '
			' '
			' '
			' '
			' '
			' '
			' '
			' '
			' ',
		471
			' '
			' '
			' '
			' '
			' '
			' '
			' '
			' '
			' '
			' '
			' '
			' '
			' '
			' ',
		472
			' '
			' '
			' '
			' '
			' '
			' '
			' '
			' '
			' '
			' '
			' '
			' '
			' '
			' ',
		473
			' '
			' '
			' '
			' '
			' '
			' '
			' '
			' '
			' '
			' '
			' '
			' '
			' '
			' ',
		474
			' '
			' '
			' '
			' '
			' '
			' '
			' '
			' '
			' '
			' '
			' '
			' ',
		475
			' '
			' '
			' '
			' '
			' '
			' '
			' '
			' '
			' '
			' '
			' '
			' '
			' ',
		476
			' '
			' '
			' '
			' '
			' '
			' '
			' '
			' '
			' '
			' '
			' '
			' '
			' ',
		477
			' '
			' '
			' '
			' '
			' '
			' '
			' '
			' '
			' '
			' '
			' '
			' '
			' '
			' ',
		478
			' '
			' '
			' '
			' '
			' '
			' '
			' '
			' '
			' '
			' '
			' '
			' '
			' ',
		479
			' '
			' '
			' '
			' '
			' '
			' '
			' '
			' '
			' '
			' '
			' '
			' '
			' '
			' ',
		480
			' '
			' '
			' '
			' '
			' '
			' '
			' '
			' '
			' '
			' '
			' '
			' '
			' '
			' ',
		481
			' '
			' '
			' '
			' '
			' '
			' '
			' '
			' '
			' '
			' '
			' '
			' '
			' ',
		482
			' '
			' '
			' '
			' '
			' '
			' '
			' '
			' '
			' '
			' '
			' '
			' '
			' '
			' ',
		483
			' '
			' '
			' '
			' '
			' '
			' '
			' '
			' '
			' '
			' '
			' '
			' '
			' ',
		484
			' '
			' '
			' '
			' '
			' '
			' '
			' '
			' '
			' '
			' '
			' '
			' '
			' ',
		485
			' '
			' '
			' '
			' '
			' '
			' '
			' '
			' '
			' '
			' '
			' '
			' '
			' '
			' ',
		486
			' '
			' '
			' '
			' '
			' '
			' '
			' '
			' '
			' '
			' '
			' '
			' '
			' '
			' ',
		487
			' '
			' '
			' '
			' '
			' '
			' '
			' '
			' '
			' '
			' '
			' '
			' '
			' '
			' ',
		488
			' '
			' '
			' '
			' '
			' '
			' '
			' '
			' '
			' '
			' '
			' '
			' '
			' '
			' ',
		489
			' '
			' '
			' '
			' '
			' '
			' '
			' '
			' '
			' '
			' '
			' '
			' '
			' '
			' ',
		490
			' '
			' '
			' '
			' '
			' '
			' '
			' '
			' '
			' '
			' '
			' '
			' '
			' '
			' ',
		491
			' '
			' '
			' '
			' '
			' '
			' '
			' '
			' '
			' '
			' '
			' '
			' ',
		492
			' '
			' '
			' '
			' '
			' '
			' '
			' '
			' '
			' '
			' '
			' '
			' '
			' ',
		493
			' '
			' '
			' '
			' '
			' '
			' '
			' '
			' '
			' '
			' '
			' '
			' '
			' '
			' ',
		494
			' '
			' '
			' '
			' '
			' '
			' '
			' '
			' '
			' '
			' '
			' '
			' '
			' '
			' ',
		495
			' '
			' '
			' '
			' '
			' '
			' '
			' '
			' '
			' '
			' '
			' '
			' '
			' '
			' ',
		496
			' '
			' '
			' '
			' '
			' '
			' '
			' '
			' '
			' '
			' '
			' '
			' '
			' '
			' ',
		497
			' '
			' '
			' '
			' '
			' '
			' '
			' '
			' '
			' '
			' '
			' '
			' '
			' '
			' ',
		498
			' '
			' '
			' '
			' '
			' '
			' '
			' '
			' '
			' '
			' '
			' '
			' '
			' '
			' ',
		499
			' '
			' '
			' '
			' '
			' '
			' '
			' '
			' '
			' '
			' '
			' '
			' '
			' ',
		500
			' '
			' '
			' '
			' '
			' '
			' '
			' '
			' '
			' '
			' '
			' '
			' '
			' '
			' ',
		501
			' '
			' '
			' '
			' '
			' '
			' '
			' '
			' '
			' '
			' '
			' '
			' '
			' ',
		502
			' '
			' '
			' '
			' '
			' '
			' '
			' '
			' '
			' '
			' '
			' '
			' '
			' ',
		503
			' '
			' '
			' '
			' '
			' '
			' '
			' '
			' '
			' '
			' '
			' ',
		504
			' '
			' '
			' '
			' '
			' '
			' '
			' '
			' '
			' '
			' '
			' '
			' '
			' ',
		505
			' '
			' '
			' '
			' '
			' '
			' '
			' '
			' '
			' '
			' '
			' ',
		506
			' '
			' '
			' '
			' '
			' '
			' '
			' '
			' '
			' '
			' '
			' '
			' '
			' '
			' ',
		507
			' '
			' '
			' '
			' '
			' '
			' '
			' '
			' '
			' '
			' '
			' '
			' '
			' ',
		508
			' '
			' '
			' '
			' '
			' '
			' '
			' '
			' '
			' '
			' '
			' '
			' '
			' '
			' ',
		509
			' '
			' '
			' '
			' '
			' '
			' '
			' '
			' '
			' '
			' '
			' '
			' '
			' '
			' ',
		510
			' '
			' '
			' '
			' '
			' '
			' '
			' '
			' '
			' '
			' '
			' '
			' '
			' '
			' ',
		511
			' '
			' '
			' '
			' '
			' '
			' '
			' '
			' '
			' '
			' '
			' '
			' '
			' ',
		512
			' '
			' '
			' '
			' '
			' '
			' '
			' '
			' '
			' '
			' '
			' '
			' '
			' '
			' ',
		513
			' '
			' '
			' '
			' '
			' '
			' '
			' '
			' '
			' '
			' '
			' '
			' '
			' '
			' ',
		514
			' '
			' '
			' '
			' '
			' '
			' '
			' '
			' '
			' '
			' '
			' '
			' '
			' '
			' ',
		515
			' '
			' '
			' '
			' '
			' '
			' '
			' '
			' '
			' '
			' '
			' '
			' '
			' '
			' ',
		516
			' '
			' '
			' '
			' '
			' '
			' '
			' '
			' '
			' '
			' '
			' '
			' '
			' '
			' ',
		517
			' '
			' '
			' '
			' '
			' '
			' '
			' '
			' '
			' '
			' '
			' '
			' '
			' ',
		518
			' '
			' '
			' '
			' '
			' '
			' '
			' '
			' '
			' '
			' '
			' '
			' '
			' ',
		519
			' '
			' '
			' '
			' '
			' '
			' '
			' '
			' '
			' '
			' '
			' '
			' '
			' '
			' ',
		520
			' '
			' '
			' '
			' '
			' '
			' '
			' '
			' '
			' '
			' '
			' '
			' '
			' '
			' ',
		521
			' '
			' '
			' '
			' '
			' '
			' '
			' '
			' '
			' '
			' '
			' '
			' '
			' ',
		522
			' '
			' '
			' '
			' '
			' '
			' '
			' '
			' '
			' '
			' '
			' '
			' '
			' '
			' ',
		523
			' '
			' '
			' '
			' '
			' '
			' '
			' '
			' '
			' '
			' '
			' '
			' '
			' ',
		524
			' '
			' '
			' '
			' '
			' '
			' '
			' '
			' '
			' '
			' '
			' '
			' '
			' '
			' ',
		525
			' '
			' '
			' '
			' '
			' '
			' '
			' '
			' '
			' '
			' '
			' '
			' '
			' ',
		526
			' '
			' '
			' '
			' '
			' '
			' '
			' '
			' '
			' '
			' '
			' '
			' '
			' '
			' ',
		527
			' '
			' '
			' '
			' '
			' '
			' '
			' '
			' '
			' '
			' '
			' '
			' '
			' '
			' ',
		528
			' '
			' '
			' '
			' '
			' '
			' '
			' '
			' '
			' '
			' '
			' '
			' '
			' '
			' ',
		529
			' '
			' '
			' '
			' '
			' '
			' '
			' '
			' '
			' '
			' '
			' '
			' ',
		530
			' '
			' '
			' '
			' '
			' '
			' '
			' '
			' '
			' '
			' '
			' '
			' ',
		531
			' '
			' '
			' '
			' '
			' '
			' '
			' '
			' '
			' '
			' '
			' '
			' ',
		532
			' '
			' '
			' '
			' '
			' '
			' '
			' '
			' '
			' '
			' '
			' '
			' '
			' ',
		533
			' '
			' '
			' '
			' '
			' '
			' '
			' '
			' '
			' '
			' '
			' '
			' '
			' ',
		534
			' '
			' '
			' '
			' '
			' '
			' '
			' '
			' '
			' '
			' '
			' '
			' '
			' ',
		535
			' '
			' '
			' '
			' '
			' '
			' '
			' '
			' '
			' '
			' '
			' '
			' '
			' '
			' ',
		536
			' '
			' '
			' '
			' '
			' '
			' '
			' '
			' '
			' '
			' '
			' '
			' '
			' ',
		537
			' '
			' '
			' '
			' '
			' '
			' '
			' '
			' '
			' '
			' '
			' '
			' '
			' ',
		538
			' '
			' '
			' '
			' '
			' '
			' '
			' '
			' '
			' '
			' '
			' '
			' '
			' ',
		539
			' '
			' '
			' '
			' '
			' '
			' '
			' '
			' '
			' '
			' '
			' '
			' '
			' '
			' ',
		540
			' '
			' '
			' '
			' '
			' '
			' '
			' '
			' '
			' '
			' '
			' '
			' '
			' '
			' ',
		541
			' '
			' '
			' '
			' '
			' '
			' '
			' '
			' '
			' '
			' '
			' '
			' ',
		542
			' '
			' '
			' '
			' '
			' '
			' '
			' '
			' '
			' '
			' '
			' '
			' '
			' '
			' ',
		543
			' '
			' '
			' '
			' '
			' '
			' '
			' '
			' '
			' '
			' '
			' '
			' '
			' '
			' ',
		544
			' '
			' '
			' '
			' '
			' '
			' '
			' '
			' '
			' '
			' '
			' ',
		545
			' '
			' '
			' '
			' '
			' '
			' '
			' '
			' '
			' '
			' '
			' '
			' '
			' '
			' ',
		546
			' '
			' '
			' '
			' '
			' '
			' '
			' '
			' '
			' '
			' '
			' '
			' '
			' '
			' ',
		547
			' '
			' '
			' '
			' '
			' '
			' '
			' '
			' '
			' '
			' '
			' '
			' '
			' '
			' ',
		548
			' '
			' '
			' '
			' '
			' '
			' '
			' '
			' '
			' '
			' '
			' '
			' ',
		549
			' '
			' '
			' '
			' '
			' '
			' '
			' '
			' '
			' '
			' '
			' '
			' '
			' '
			' ',
		550
			' '
			' '
			' '
			' '
			' '
			' '
			' '
			' '
			' '
			' '
			' '
			' '
			' ',
		551
			' '
			' '
			' '
			' '
			' '
			' '
			' '
			' '
			' '
			' '
			' '
			' '
			' ',
		552
			' '
			' '
			' '
			' '
			' '
			' '
			' '
			' '
			' '
			' '
			' '
			' '
			' '
			' ',
		553
			' '
			' '
			' '
			' '
			' '
			' '
			' '
			' '
			' '
			' '
			' '
			' '
			' '
			' ',
		554
			' '
			' '
			' '
			' '
			' '
			' '
			' '
			' '
			' '
			' '
			' '
			' '
			' '
			' ',
		555
			' '
			' '
			' '
			' '
			' '
			' '
			' '
			' '
			' '
			' '
			' '
			' ',
		556
			' '
			' '
			' '
			' '
			' '
			' '
			' '
			' '
			' '
			' '
			' '
			' '
			' '
			' ',
		557
			' '
			' '
			' '
			' '
			' '
			' '
			' '
			' '
			' '
			' '
			' '
			' '
			' '
			' ',
		558
			' '
			' '
			' '
			' '
			' '
			' '
			' '
			' '
			' '
			' '
			' '
			' '
			' '
			' ',
		559
			' '
			' '
			' '
			' '
			' '
			' '
			' '
			' '
			' '
			' '
			' '
			' '
			' '
			' ',
		560
			' '
			' '
			' '
			' '
			' '
			' '
			' '
			' '
			' '
			' '
			' '
			' '
			' '
			' ',
		561
			' '
			' '
			' '
			' '
			' '
			' '
			' '
			' '
			' '
			' '
			' '
			' '
			' '
			' ',
		562
			' '
			' '
			' '
			' '
			' '
			' '
			' '
			' '
			' '
			' '
			' '
			' '
			' '
			' ',
		563
			' '
			' '
			' '
			' '
			' '
			' '
			' '
			' '
			' '
			' '
			' '
			' '
			' '
			' ',
		564
			' '
			' '
			' '
			' '
			' '
			' '
			' '
			' '
			' '
			' '
			' '
			' '
			' '
			' ',
		565
			' '
			' '
			' '
			' '
			' '
			' '
			' '
			' '
			' '
			' '
			' '
			' '
			' ',
		566
			' '
			' '
			' '
			' '
			' '
			' '
			' '
			' '
			' '
			' '
			' '
			' '
			' ',
		567
			' '
			' '
			' '
			' '
			' '
			' '
			' '
			' '
			' '
			' '
			' '
			' '
			' '
			' ',
		568
			' '
			' '
			' '
			' '
			' '
			' '
			' '
			' '
			' '
			' '
			' '
			' '
			' '
			' ',
		569
			' '
			' '
			' '
			' '
			' '
			' '
			' '
			' '
			' '
			' '
			' '
			' '
			' '
			' ',
		570
			' '
			' '
			' '
			' '
			' '
			' '
			' '
			' '
			' '
			' '
			' '
			' '
			' '
			' ',
		571
			' '
			' '
			' '
			' '
			' '
			' '
			' '
			' '
			' '
			' '
			' '
			' '
			' ',
		572
			' '
			' '
			' '
			' '
			' '
			' '
			' '
			' '
			' '
			' '
			' '
			' '
			' ',
		573
			' '
			' '
			' '
			' '
			' '
			' '
			' '
			' '
			' '
			' '
			' '
			' '
			' '
			' ',
		574
			' '
			' '
			' '
			' '
			' '
			' '
			' '
			' '
			' '
			' '
			' '
			' '
			' '
			' ',
		575
			' '
			' '
			' '
			' '
			' '
			' '
			' '
			' '
			' '
			' '
			' '
			' '
			' '
			' ',
		576
			' '
			' '
			' '
			' '
			' '
			' '
			' '
			' '
			' '
			' '
			' '
			' '
			' '
			' ',
		577
			' '
			' '
			' '
			' '
			' '
			' '
			' '
			' '
			' '
			' '
			' '
			' '
			' '
			' ',
		578
			' '
			' '
			' '
			' '
			' '
			' '
			' '
			' '
			' '
			' '
			' '
			' '
			' '
			' ',
		579
			' '
			' '
			' '
			' '
			' '
			' '
			' '
			' '
			' '
			' '
			' '
			' '
			' '
			' ',
		580
			' '
			' '
			' '
			' '
			' '
			' '
			' '
			' '
			' '
			' '
			' '
			' '
			' '
			' ',
		581
			' '
			' '
			' '
			' '
			' '
			' '
			' '
			' '
			' '
			' '
			' '
			' '
			' '
			' ',
		582
			' '
			' '
			' '
			' '
			' '
			' '
			' '
			' '
			' '
			' '
			' '
			' '
			' ',
		583
			' '
			' '
			' '
			' '
			' '
			' '
			' '
			' '
			' '
			' '
			' '
			' '
			' '
			' ',
		584
			' '
			' '
			' '
			' '
			' '
			' '
			' '
			' '
			' '
			' '
			' '
			' ',
		585
			' '
			' '
			' '
			' '
			' '
			' '
			' '
			' '
			' '
			' '
			' '
			' '
			' '
			' ',
		586
			' '
			' '
			' '
			' '
			' '
			' '
			' '
			' '
			' '
			' '
			' '
			' '
			' '
			' ',
		587
			' '
			' '
			' '
			' '
			' '
			' '
			' '
			' '
			' '
			' '
			' '
			' ',
		588
			' '
			' '
			' '
			' '
			' '
			' '
			' '
			' '
			' '
			' '
			' '
			' '
			' '
			' ',
		589
			' '
			' '
			' '
			' '
			' '
			' '
			' '
			' '
			' '
			' '
			' '
			' '
			' '
			' ',
		590
			' '
			' '
			' '
			' '
			' '
			' '
			' '
			' '
			' '
			' '
			' '
			' '
			' '
			' ',
		591
			' '
			' '
			' '
			' '
			' '
			' '
			' '
			' '
			' '
			' '
			' '
			' '
			' '
			' ',
		592
			' '
			' '
			' '
			' '
			' '
			' '
			' '
			' '
			' '
			' '
			' '
			' '
			' ',
		593
			' '
			' '
			' '
			' '
			' '
			' '
			' '
			' '
			' '
			' '
			' '
			' '
			' ',
		594
			' '
			' '
			' '
			' '
			' '
			' '
			' '
			' '
			' '
			' '
			' '
			' '
			' '
			' ',
		595
			' '
			' '
			' '
			' '
			' '
			' '
			' '
			' '
			' '
			' '
			' '
			' '
			' '
			' ',
		596
			' '
			' '
			' '
			' '
			' '
			' '
			' '
			' '
			' '
			' '
			' '
			' '
			' '
			' ',
		597
			' '
			' '
			' '
			' '
			' '
			' '
			' '
			' '
			' '
			' '
			' '
			' '
			' ',
		598
			' '
			' '
			' '
			' '
			' '
			' '
			' '
			' '
			' '
			' '
			' '
			' '
			' ',
		599
			' '
			' '
			' '
			' '
			' '
			' '
			' '
			' '
			' '
			' '
			' '
			' '
			' '
			' ',
		600
			' '
			' '
			' '
			' '
			' '
			' '
			' '
			' '
			' '
			' '
			' '
			' '
			' '
			' ',
		601
			' '
			' '
			' '
			' '
			' '
			' '
			' '
			' '
			' '
			' '
			' '
			' '
			' ',
		602
			' '
			' '
			' '
			' '
			' '
			' '
			' '
			' '
			' '
			' '
			' '
			' '
			' '
			' ',
		603
			' '
			' '
			' '
			' '
			' '
			' '
			' '
			' '
			' '
			' '
			' '
			' '
			' ',
		604
			' '
			' '
			' '
			' '
			' '
			' '
			' '
			' '
			' '
			' '
			' '
			' ',
		605
			' '
			' '
			' '
			' '
			' '
			' '
			' '
			' '
			' '
			' '
			' '
			' ',
		606
			' '
			' '
			' '
			' '
			' '
			' '
			' '
			' '
			' '
			' '
			' '
			' '
			' '
			' ',
		607
			' '
			' ',
		608
			' '
			' '
			' '
			' '
			' '
			' '
			' '
			' ',
		609
			' ',
		610
			' '
			' '
			' '
			' '
			' '
			' '
			' '
			' '
			' '
			' '
			' '
			' '
			' '
			' ',
		611
			' '
			' '
			' '
			' '
			' '
			' '
			' '
			' '
			' '
			' '
			' '
			' '
			' '
			' ',
		612
			' '
			' '
			' '
			' '
			' '
			' '
			' '
			' '
			' '
			' '
			' '
			' '
			' '
			' ',
		613
			' '
			' '
			' '
			' '
			' '
			' '
			' '
			' '
			' '
			' '
			' '
			' '
			' '
			' ',
		614
			' '
			' '
			' '
			' '
			' '
			' '
			' '
			' '
			' '
			' '
			' '
			' '
			' '
			' ',
		615
			' '
			' '
			' '
			' '
			' '
			' '
			' '
			' '
			' '
			' '
			' '
			' '
			' '
			' ',
		616
			' '
			' '
			' '
			' '
			' '
			' '
			' '
			' '
			' '
			' '
			' '
			' '
			' ',
		617
			' '
			' '
			' '
			' '
			' '
			' '
			' '
			' '
			' '
			' '
			' ',
		618
			' '
			' '
			' '
			' '
			' '
			' '
			' '
			' '
			' '
			' '
			' '
			' '
			' ',
		619
			' '
			' '
			' '
			' '
			' '
			' '
			' '
			' '
			' '
			' '
			' '
			' '
			' '
			' ',
		620
			' '
			' '
			' '
			' '
			' '
			' '
			' '
			' '
			' '
			' '
			' '
			' '
			' '
			' ',
		621
			' '
			' '
			' '
			' '
			' '
			' '
			' '
			' '
			' '
			' '
			' '
			' '
			' '
			' ',
		622
			' '
			' '
			' '
			' '
			' '
			' '
			' '
			' '
			' '
			' '
			' '
			' '
			' '
			' ',
		623
			' '
			' '
			' '
			' '
			' '
			' '
			' '
			' '
			' '
			' '
			' '
			' ',
		624
			' '
			' '
			' '
			' '
			' '
			' '
			' '
			' '
			' '
			' '
			' '
			' '
			' '
			' ',
		625
			' '
			' '
			' '
			' '
			' '
			' '
			' '
			' '
			' '
			' '
			' '
			' '
			' '
			' ',
		626
			' '
			' '
			' '
			' '
			' '
			' '
			' '
			' '
			' '
			' '
			' '
			' '
			' '
			' ',
		627
			' '
			' '
			' '
			' '
			' '
			' '
			' '
			' '
			' '
			' '
			' '
			' '
			' '
			' ',
		628
			' '
			' '
			' '
			' '
			' '
			' '
			' '
			' '
			' '
			' '
			' '
			' '
			' '
			' ',
		629
			' '
			' '
			' '
			' '
			' '
			' '
			' '
			' '
			' '
			' '
			' '
			' '
			' '
			' ',
		630
			' '
			' '
			' '
			' '
			' '
			' '
			' '
			' '
			' '
			' '
			' '
			' '
			' '
			' ',
		631
			' '
			' '
			' '
			' '
			' '
			' '
			' '
			' '
			' '
			' '
			' '
			' '
			' '
			' ',
		632
			' '
			' '
			' '
			' '
			' '
			' '
			' '
			' '
			' '
			' '
			' '
			' '
			' ',
		633
			' '
			' '
			' '
			' '
			' '
			' '
			' '
			' '
			' '
			' '
			' '
			' '
			' '
			' ',
		634
			' '
			' '
			' '
			' '
			' '
			' '
			' '
			' '
			' '
			' '
			' '
			' '
			' ',
		635
			' '
			' '
			' '
			' '
			' '
			' '
			' '
			' '
			' '
			' '
			' '
			' '
			' '
			' ',
		636
			' '
			' '
			' '
			' '
			' '
			' '
			' '
			' '
			' '
			' '
			' '
			' '
			' '
			' ',
		637
			' '
			' '
			' '
			' '
			' '
			' '
			' '
			' '
			' '
			' '
			' '
			' ',
		638
			' '
			' '
			' '
			' '
			' '
			' '
			' '
			' '
			' '
			' '
			' '
			' '
			' '
			' ',
		639
			' '
			' '
			' '
			' '
			' '
			' '
			' '
			' '
			' '
			' '
			' '
			' '
			' '
			' ',
		640
			' '
			' '
			' '
			' '
			' '
			' '
			' '
			' '
			' '
			' '
			' '
			' '
			' '
			' ',
		641
			' '
			' '
			' '
			' '
			' '
			' '
			' '
			' '
			' '
			' '
			' '
			' '
			' ',
		642
			' '
			' '
			' '
			' '
			' '
			' '
			' '
			' '
			' '
			' '
			' '
			' '
			' '
			' ',
		643
			' '
			' '
			' '
			' '
			' '
			' '
			' '
			' '
			' '
			' '
			' '
			' '
			' '
			' ',
		644
			' '
			' '
			' '
			' '
			' '
			' '
			' '
			' '
			' '
			' '
			' '
			' '
			' '
			' ',
		645
			' '
			' '
			' '
			' '
			' '
			' '
			' '
			' '
			' '
			' '
			' '
			' '
			' '
			' ',
		646
			' '
			' '
			' '
			' '
			' '
			' '
			' '
			' '
			' '
			' '
			' '
			' '
			' '
			' ',
		647
			' '
			' '
			' '
			' '
			' '
			' '
			' '
			' '
			' '
			' '
			' '
			' '
			' '
			' ',
		648
			' '
			' '
			' '
			' '
			' '
			' '
			' '
			' '
			' '
			' '
			' '
			' '
			' '
			' ',
		649
			' '
			' '
			' '
			' '
			' '
			' '
			' '
			' '
			' '
			' '
			' '
			' '
			' '
			' ',
		650
			' '
			' '
			' '
			' '
			' '
			' '
			' '
			' '
			' '
			' '
			' '
			' '
			' '
			' ',
		651
			' '
			' '
			' '
			' '
			' '
			' '
			' '
			' '
			' '
			' '
			' '
			' '
			' '
			' ',
		652
			' '
			' '
			' '
			' '
			' '
			' '
			' '
			' '
			' '
			' '
			' '
			' '
			' ',
		653
			' '
			' '
			' '
			' '
			' '
			' '
			' '
			' '
			' '
			' '
			' '
			' '
			' ',
		654
			' '
			' '
			' '
			' '
			' '
			' '
			' '
			' '
			' '
			' '
			' '
			' '
			' '
			' ',
		655
			' '
			' '
			' '
			' '
			' '
			' '
			' '
			' '
			' '
			' '
			' '
			' '
			' '
			' ',
		656
			' '
			' '
			' '
			' '
			' '
			' '
			' '
			' '
			' '
			' '
			' '
			' '
			' '
			' ',
		657
			' '
			' '
			' '
			' '
			' '
			' '
			' '
			' '
			' '
			' '
			' '
			' '
			' '
			' ',
		658
			' '
			' '
			' '
			' '
			' '
			' '
			' '
			' '
			' '
			' '
			' '
			' '
			' '
			' ',
		659
			' '
			' '
			' '
			' '
			' '
			' '
			' '
			' '
			' '
			' '
			' '
			' '
			' '
			' ',
		660
			' '
			' '
			' '
			' '
			' '
			' '
			' '
			' '
			' '
			' '
			' '
			' '
			' '
			' ',
		661
			' '
			' '
			' '
			' '
			' '
			' '
			' '
			' '
			' '
			' '
			' '
			' '
			' '
			' ',
		662
			' '
			' '
			' '
			' '
			' '
			' '
			' '
			' '
			' '
			' '
			' '
			' '
			' '
			' ',
		663
			' '
			' '
			' '
			' '
			' '
			' '
			' '
			' '
			' '
			' '
			' '
			' '
			' '
			' ',
		664
			' '
			' '
			' '
			' '
			' '
			' '
			' '
			' '
			' '
			' '
			' '
			' '
			' '
			' ',
		665
			' '
			' '
			' '
			' '
			' '
			' '
			' '
			' '
			' '
			' '
			' '
			' '
			' '
			' ',
		666
			' '
			' '
			' '
			' '
			' '
			' '
			' '
			' '
			' '
			' '
			' '
			' '
			' '
			' ',
		667
			' '
			' '
			' '
			' '
			' '
			' '
			' '
			' '
			' '
			' '
			' '
			' '
			' '
			' ',
		668
			' '
			' '
			' '
			' '
			' '
			' '
			' '
			' '
			' '
			' '
			' '
			' '
			' '
			' ',
		669
			' '
			' '
			' '
			' '
			' '
			' '
			' '
			' '
			' '
			' '
			' '
			' '
			' '
			' ',
		670
			' '
			' '
			' '
			' '
			' '
			' '
			' '
			' '
			' '
			' '
			' '
			' '
			' '
			' ',
		671
			' '
			' '
			' '
			' '
			' '
			' '
			' '
			' '
			' '
			' '
			' '
			' '
			' '
			' ',
		672
			' '
			' '
			' '
			' '
			' '
			' '
			' '
			' '
			' '
			' '
			' '
			' '
			' '
			' ',
		673
			' '
			' '
			' '
			' '
			' '
			' '
			' '
			' '
			' '
			' '
			' '
			' '
			' ',
		674
			' '
			' '
			' '
			' '
			' '
			' '
			' '
			' '
			' '
			' '
			' '
			' '
			' ',
		675
			' '
			' '
			' '
			' '
			' '
			' '
			' '
			' '
			' '
			' '
			' '
			' '
			' '
			' ',
		676
			' '
			' '
			' '
			' '
			' '
			' '
			' '
			' '
			' '
			' '
			' '
			' '
			' '
			' ',
		677
			' '
			' '
			' '
			' '
			' '
			' '
			' '
			' '
			' '
			' '
			' '
			' '
			' '
			' ',
		678
			' '
			' '
			' '
			' '
			' '
			' '
			' '
			' '
			' '
			' '
			' '
			' '
			' ',
		679
			' '
			' '
			' '
			' '
			' '
			' '
			' '
			' '
			' '
			' '
			' '
			' '
			' '
			' ',
		680
			' '
			' '
			' '
			' '
			' '
			' '
			' '
			' '
			' '
			' '
			' '
			' '
			' '
			' ',
		681
			' '
			' '
			' '
			' '
			' '
			' '
			' '
			' '
			' '
			' '
			' '
			' '
			' '
			' ',
		682
			' '
			' '
			' '
			' '
			' '
			' '
			' '
			' '
			' '
			' '
			' '
			' '
			' '
			' ',
		683
			' '
			' '
			' '
			' '
			' '
			' '
			' '
			' '
			' '
			' '
			' '
			' '
			' ',
		684
			' '
			' '
			' '
			' '
			' '
			' '
			' '
			' '
			' '
			' '
			' '
			' '
			' '
			' ',
		685
			' '
			' '
			' '
			' '
			' '
			' '
			' '
			' '
			' '
			' '
			' '
			' '
			' '
			' ',
		686
			' '
			' '
			' '
			' '
			' '
			' '
			' '
			' '
			' '
			' '
			' '
			' '
			' '
			' ',
		687
			' '
			' '
			' '
			' '
			' '
			' '
			' '
			' '
			' '
			' '
			' '
			' '
			' '
			' ',
		688
			' '
			' '
			' '
			' '
			' '
			' '
			' '
			' '
			' '
			' '
			' '
			' '
			' '
			' ',
		689
			' '
			' '
			' '
			' '
			' '
			' '
			' '
			' '
			' '
			' '
			' '
			' '
			' '
			' ',
		690
			' '
			' '
			' '
			' '
			' '
			' '
			' '
			' '
			' '
			' '
			' '
			' '
			' '
			' ',
		691
			' '
			' '
			' '
			' '
			' '
			' '
			' '
			' '
			' '
			' '
			' '
			' '
			' ',
		692
			' '
			' '
			' '
			' '
			' '
			' '
			' '
			' '
			' '
			' '
			' '
			' '
			' '
			' ',
		693
			' '
			' '
			' '
			' '
			' '
			' '
			' '
			' '
			' '
			' '
			' '
			' '
			' '
			' ',
		694
			' '
			' '
			' '
			' '
			' '
			' '
			' '
			' '
			' '
			' '
			' '
			' '
			' ',
		695
			' '
			' '
			' '
			' '
			' '
			' '
			' '
			' '
			' '
			' '
			' '
			' '
			' ',
		696
			' '
			' '
			' '
			' '
			' '
			' '
			' '
			' '
			' '
			' '
			' '
			' '
			' '
			' ',
		697
			' '
			' '
			' '
			' '
			' '
			' '
			' '
			' '
			' '
			' '
			' '
			' '
			' ',
		698
			' '
			' '
			' '
			' '
			' '
			' '
			' '
			' '
			' '
			' '
			' '
			' '
			' '
			' ',
		699
			' '
			' '
			' '
			' '
			' '
			' '
			' '
			' '
			' '
			' '
			' '
			' '
			' '
			' ',
		700
			' '
			' '
			' '
			' '
			' '
			' '
			' '
			' '
			' '
			' '
			' '
			' '
			' '
			' ',
		701
			' '
			' '
			' '
			' '
			' '
			' '
			' '
			' '
			' '
			' '
			' '
			' '
			' '
			' ',
		702
			' '
			' '
			' '
			' '
			' '
			' '
			' '
			' '
			' '
			' '
			' '
			' '
			' '
			' ',
		703
			' '
			' '
			' '
			' '
			' '
			' '
			' '
			' '
			' '
			' '
			' '
			' '
			' ',
		704
			' '
			' '
			' '
			' '
			' '
			' '
			' '
			' '
			' '
			' '
			' '
			' '
			' '
			' ',
		705
			' '
			' '
			' '
			' '
			' '
			' '
			' '
			' '
			' '
			' '
			' '
			' '
			' '
			' ',
		706
			' '
			' '
			' '
			' '
			' '
			' '
			' '
			' '
			' '
			' '
			' '
			' ',
		707
			' '
			' '
			' '
			' '
			' '
			' '
			' '
			' '
			' '
			' '
			' '
			' ',
		708
			' '
			' '
			' '
			' '
			' '
			' '
			' '
			' '
			' '
			' '
			' '
			' '
			' '
			' ',
		709
			' '
			' '
			' '
			' '
			' '
			' '
			' '
			' '
			' '
			' '
			' '
			' '
			' ',
		710
			' '
			' '
			' '
			' '
			' '
			' '
			' '
			' '
			' '
			' '
			' '
			' '
			' ',
		711
			' '
			' '
			' '
			' '
			' '
			' '
			' '
			' '
			' '
			' '
			' '
			' '
			' '
			' ',
		712
			' '
			' '
			' '
			' '
			' '
			' '
			' '
			' '
			' '
			' '
			' '
			' ',
		713
			' '
			' '
			' '
			' '
			' '
			' '
			' '
			' '
			' '
			' '
			' '
			' '
			' '
			' ',
		714
			' '
			' '
			' '
			' '
			' '
			' '
			' '
			' '
			' '
			' '
			' '
			' '
			' ',
		715
			' '
			' '
			' '
			' '
			' '
			' '
			' '
			' '
			' '
			' '
			' '
			' '
			' ',
		716
			' '
			' '
			' '
			' '
			' '
			' '
			' '
			' '
			' '
			' '
			' '
			' '
			' ',
		717
			' '
			' '
			' '
			' '
			' '
			' '
			' '
			' '
			' '
			' '
			' '
			' '
			' ',
		718
			' '
			' '
			' '
			' '
			' '
			' '
			' '
			' '
			' '
			' '
			' ',
		719
			' '
			' '
			' '
			' '
			' '
			' '
			' '
			' '
			' '
			' '
			' ',
		720
			' '
			' '
			' '
			' '
			' '
			' '
			' '
			' '
			' '
			' '
			' '
			' '
			' '
			' ',
		721
			' '
			' '
			' '
			' '
			' '
			' '
			' '
			' '
			' '
			' '
			' '
			' '
			' '
			' ',
		722
			' '
			' '
			' '
			' '
			' '
			' '
			' '
			' '
			' '
			' '
			' '
			' '
			' '
			' ',
		723
			' '
			' '
			' '
			' '
			' '
			' '
			' '
			' '
			' '
			' '
			' '
			' '
			' '
			' ',
		724
			' '
			' '
			' '
			' '
			' '
			' '
			' '
			' '
			' '
			' '
			' ',
		725
			' '
			' '
			' '
			' '
			' '
			' '
			' '
			' '
			' '
			' '
			' '
			' ',
		726
			' '
			' '
			' '
			' '
			' '
			' '
			' '
			' '
			' '
			' '
			' '
			' '
			' '
			' ',
		727
			' '
			' '
			' '
			' '
			' '
			' '
			' '
			' '
			' '
			' '
			' '
			' '
			' '
			' ',
		728
			' '
			' '
			' '
			' '
			' '
			' '
			' '
			' '
			' '
			' '
			' '
			' '
			' '
			' ',
		729
			' '
			' '
			' '
			' '
			' '
			' '
			' '
			' '
			' '
			' '
			' '
			' '
			' '
			' ',
		730
			' '
			' '
			' '
			' '
			' '
			' '
			' '
			' '
			' '
			' '
			' '
			' '
			' ',
		731
			' '
			' '
			' '
			' '
			' '
			' '
			' '
			' '
			' '
			' '
			' ',
		732
			' '
			' '
			' '
			' '
			' '
			' '
			' '
			' '
			' '
			' '
			' '
			' '
			' '
			' ',
		733
			' '
			' '
			' '
			' '
			' '
			' '
			' '
			' '
			' '
			' '
			' '
			' '
			' '
			' ',
		734
			' '
			' '
			' '
			' '
			' '
			' '
			' '
			' '
			' '
			' '
			' '
			' '
			' '
			' ',
		735
			' '
			' '
			' '
			' '
			' '
			' '
			' '
			' '
			' '
			' '
			' '
			' '
			' '
			' ',
		736
			' '
			' '
			' '
			' '
			' '
			' '
			' '
			' '
			' '
			' '
			' '
			' '
			' '
			' ',
		737
			' '
			' '
			' '
			' '
			' '
			' '
			' '
			' '
			' '
			' '
			' '
			' ',
		738
			' '
			' '
			' '
			' '
			' '
			' '
			' '
			' '
			' '
			' '
			' '
			' '
			' '
			' ',
		739
			' '
			' '
			' '
			' '
			' '
			' '
			' '
			' '
			' '
			' '
			' '
			' '
			' '
			' ',
		740
			' '
			' '
			' '
			' '
			' '
			' '
			' '
			' '
			' '
			' '
			' '
			' '
			' '
			' ',
		741
			' '
			' '
			' '
			' '
			' '
			' '
			' '
			' '
			' '
			' '
			' '
			' '
			' '
			' ',
		742
			' '
			' '
			' '
			' '
			' '
			' '
			' '
			' '
			' '
			' '
			' ',
		743
			' '
			' '
			' '
			' '
			' '
			' '
			' '
			' '
			' '
			' '
			' ',
		744
			' '
			' '
			' '
			' '
			' '
			' '
			' '
			' '
			' '
			' '
			' '
			' '
			' ',
		745
			' '
			' '
			' '
			' '
			' '
			' '
			' '
			' '
			' '
			' '
			' '
			' '
			' '
			' ',
		746
			' '
			' '
			' '
			' '
			' '
			' '
			' '
			' '
			' '
			' '
			' '
			' ',
		747
			' '
			' '
			' '
			' '
			' '
			' '
			' '
			' '
			' '
			' '
			' '
			' '
			' '
			' ',
		748
			' '
			' '
			' '
			' '
			' '
			' '
			' '
			' '
			' '
			' '
			' '
			' '
			' ',
		749
			' '
			' '
			' '
			' '
			' '
			' '
			' '
			' '
			' '
			' '
			' '
			' '
			' ',
		750
			' '
			' '
			' '
			' '
			' '
			' '
			' '
			' '
			' '
			' '
			' '
			' '
			' '
			' ',
		751
			' '
			' '
			' '
			' '
			' '
			' '
			' '
			' '
			' '
			' '
			' '
			' '
			' '
			' ',
		752
			' '
			' '
			' '
			' '
			' '
			' '
			' '
			' '
			' '
			' '
			' '
			' '
			' '
			' ',
		753
			' '
			' '
			' '
			' '
			' '
			' '
			' '
			' '
			' '
			' '
			' '
			' '
			' '
			' ',
		754
			' '
			' '
			' '
			' '
			' '
			' '
			' '
			' '
			' '
			' '
			' '
			' '
			' '
			' ',
		755
			' '
			' '
			' '
			' '
			' '
			' '
			' '
			' '
			' '
			' '
			' '
			' '
			' '
			' ',
		756
			' '
			' '
			' '
			' '
			' '
			' '
			' '
			' '
			' '
			' '
			' '
			' '
			' '
			' ',
		757
			' '
			' '
			' '
			' '
			' '
			' '
			' '
			' '
			' '
			' '
			' ',
		758
			' '
			' '
			' '
			' '
			' '
			' '
			' '
			' '
			' '
			' '
			' '
			' ',
		759
			' '
			' '
			' '
			' '
			' '
			' '
			' '
			' '
			' '
			' '
			' '
			' '
			' ',
		760
			' '
			' '
			' '
			' '
			' '
			' '
			' '
			' '
			' '
			' '
			' '
			' '
			' '
			' ',
		761
			' '
			' '
			' '
			' '
			' '
			' '
			' '
			' '
			' '
			' '
			' '
			' '
			' '
			' ',
		762
			' '
			' '
			' '
			' '
			' '
			' '
			' '
			' '
			' '
			' '
			' '
			' '
			' ',
		763
			' '
			' '
			' '
			' '
			' '
			' '
			' '
			' '
			' '
			' '
			' ',
		764
			' '
			' '
			' '
			' '
			' '
			' '
			' '
			' '
			' '
			' '
			' '
			' '
			' ',
		765
			' '
			' '
			' '
			' '
			' '
			' '
			' '
			' '
			' '
			' '
			' '
			' '
			' '
			' ',
		766
			' '
			' '
			' '
			' '
			' '
			' '
			' '
			' '
			' '
			' '
			' '
			' '
			' ',
		767
			' '
			' '
			' '
			' '
			' '
			' '
			' '
			' '
			' '
			' '
			' '
			' '
			' '
			' ',
		768
			' '
			' '
			' '
			' '
			' '
			' '
			' '
			' '
			' '
			' '
			' '
			' '
			' '
			' ',
		769
			' '
			' '
			' '
			' '
			' '
			' '
			' '
			' '
			' '
			' '
			' '
			' ',
		770
			' '
			' '
			' '
			' '
			' '
			' '
			' '
			' '
			' '
			' '
			' ',
		771
			' '
			' '
			' '
			' '
			' '
			' '
			' '
			' '
			' '
			' '
			' '
			' '
			' '
			' ',
		772
			' '
			' '
			' '
			' '
			' '
			' '
			' '
			' '
			' '
			' '
			' '
			' '
			' '
			' ',
		773
			' '
			' '
			' '
			' '
			' '
			' '
			' '
			' '
			' '
			' '
			' '
			' '
			' '
			' ',
		774
			' '
			' '
			' '
			' '
			' '
			' '
			' '
			' '
			' '
			' '
			' '
			' '
			' '
			' ',
		775
			' '
			' '
			' '
			' '
			' '
			' '
			' '
			' '
			' '
			' '
			' '
			' '
			' ',
		776
			' '
			' '
			' '
			' '
			' '
			' '
			' '
			' '
			' '
			' '
			' '
			' '
			' ',
		777
			' '
			' '
			' '
			' '
			' '
			' '
			' '
			' '
			' '
			' '
			' '
			' '
			' '
			' ',
		778
			' '
			' '
			' '
			' '
			' '
			' '
			' '
			' '
			' '
			' '
			' '
			' ',
		779
			' '
			' '
			' '
			' '
			' '
			' '
			' '
			' '
			' '
			' '
			' '
			' '
			' '
			' ',
		780
			' '
			' '
			' '
			' '
			' '
			' '
			' '
			' '
			' '
			' '
			' '
			' '
			' '
			' ',
		781
			' '
			' '
			' '
			' '
			' '
			' '
			' '
			' '
			' '
			' '
			' '
			' '
			' '
			' ',
		782
			' '
			' '
			' '
			' '
			' '
			' '
			' '
			' '
			' '
			' '
			' '
			' '
			' '
			' ',
		783
			' '
			' '
			' '
			' '
			' '
			' '
			' '
			' '
			' '
			' '
			' '
			' '
			' '
			' ',
		784
			' '
			' '
			' '
			' '
			' '
			' '
			' '
			' '
			' '
			' '
			' ',
		785
			' '
			' '
			' '
			' '
			' '
			' '
			' '
			' '
			' '
			' '
			' ',
		786
			' '
			' '
			' '
			' '
			' '
			' '
			' '
			' '
			' '
			' '
			' '
			' '
			' '
			' ',
		787
			' '
			' '
			' '
			' '
			' '
			' '
			' '
			' '
			' '
			' '
			' '
			' ',
		788
			' '
			' '
			' '
			' '
			' '
			' '
			' '
			' '
			' '
			' '
			' '
			' '
			' ',
		789
			' '
			' '
			' '
			' '
			' '
			' '
			' '
			' '
			' '
			' '
			' '
			' '
			' ',
		790
			' '
			' '
			' '
			' '
			' '
			' '
			' '
			' '
			' '
			' '
			' '
			' '
			' '
			' ',
		791
			' '
			' '
			' '
			' '
			' '
			' '
			' '
			' '
			' '
			' '
			' '
			' '
			' '
			' ',
		792
			' '
			' '
			' '
			' '
			' '
			' '
			' '
			' '
			' '
			' '
			' '
			' '
			' ',
		793
			' '
			' '
			' '
			' '
			' '
			' '
			' '
			' '
			' '
			' '
			' '
			' '
			' ',
		794
			' '
			' '
			' '
			' '
			' '
			' '
			' '
			' '
			' '
			' '
			' ',
		795
			' '
			' '
			' '
			' '
			' '
			' '
			' '
			' '
			' '
			' '
			' '
			' '
			' '
			' ',
		796
			' '
			' '
			' '
			' '
			' '
			' '
			' '
			' '
			' '
			' '
			' '
			' '
			' ',
		797
			' '
			' '
			' '
			' '
			' '
			' '
			' '
			' '
			' '
			' '
			' '
			' '
			' '
			' ',
		798
			' '
			' '
			' '
			' '
			' '
			' '
			' '
			' '
			' '
			' '
			' '
			' '
			' '
			' ',
		799
			' '
			' '
			' '
			' '
			' '
			' '
			' '
			' '
			' '
			' '
			' '
			' '
			' ',
		800
			' '
			' '
			' '
			' '
			' '
			' '
			' '
			' '
			' '
			' '
			' '
			' '
			' '
			' ',
		801
			' '
			' '
			' '
			' '
			' '
			' '
			' '
			' '
			' '
			' '
			' '
			' '
			' '
			' ',
		802
			' '
			' '
			' '
			' '
			' '
			' '
			' '
			' '
			' '
			' '
			' '
			' '
			' ',
		803
			' '
			' '
			' '
			' '
			' '
			' '
			' '
			' '
			' '
			' '
			' '
			' '
			' '
			' ',
		804
			' '
			' '
			' '
			' '
			' '
			' '
			' '
			' '
			' '
			' '
			' '
			' '
			' '
			' ',
		805
			' '
			' '
			' '
			' '
			' '
			' '
			' '
			' '
			' '
			' '
			' '
			' ',
		806
			' '
			' '
			' '
			' '
			' '
			' '
			' '
			' '
			' '
			' '
			' '
			' '
			' ',
		807
			' '
			' '
			' '
			' '
			' '
			' '
			' '
			' '
			' '
			' '
			' '
			' '
			' '
			' ',
		808
			' '
			' '
			' '
			' '
			' '
			' '
			' '
			' '
			' '
			' '
			' '
			' '
			' '
			' ',
		809
			' '
			' '
			' '
			' '
			' '
			' '
			' '
			' '
			' '
			' '
			' '
			' '
			' '
			' ',
		810
			' '
			' '
			' '
			' '
			' '
			' '
			' '
			' '
			' '
			' '
			' '
			' '
			' '
			' ',
		811
			' '
			' '
			' '
			' '
			' '
			' '
			' '
			' '
			' '
			' '
			' '
			' '
			' '
			' ',
		812
			' '
			' '
			' '
			' '
			' '
			' '
			' '
			' '
			' '
			' '
			' '
			' '
			' '
			' ',
		813
			' '
			' '
			' '
			' '
			' '
			' '
			' '
			' '
			' '
			' '
			' '
			' '
			' '
			' ',
		814
			' '
			' '
			' '
			' '
			' '
			' '
			' '
			' '
			' '
			' '
			' '
			' '
			' '
			' ',
		815
			' '
			' '
			' '
			' '
			' '
			' '
			' '
			' '
			' '
			' '
			' '
			' '
			' ',
		816
			' '
			' '
			' '
			' '
			' '
			' '
			' '
			' '
			' '
			' '
			' '
			' '
			' '
			' ',
		817
			' '
			' '
			' '
			' '
			' '
			' '
			' '
			' '
			' '
			' '
			' '
			' '
			' '
			' ',
		818
			' '
			' '
			' '
			' '
			' '
			' '
			' '
			' '
			' '
			' '
			' '
			' '
			' '
			' ',
		819
			' '
			' '
			' '
			' '
			' '
			' '
			' '
			' '
			' '
			' '
			' '
			' '
			' '
			' ',
		820
			' '
			' '
			' '
			' '
			' '
			' '
			' '
			' '
			' '
			' '
			' '
			' '
			' '
			' ',
		821
			' '
			' '
			' '
			' '
			' '
			' '
			' '
			' '
			' '
			' '
			' '
			' ',
		822
			' '
			' '
			' '
			' '
			' '
			' '
			' '
			' '
			' '
			' '
			' '
			' '
			' '
			' ',
		823
			' '
			' '
			' '
			' '
			' '
			' '
			' '
			' '
			' '
			' '
			' '
			' '
			' '
			' ',
		824
			' '
			' '
			' '
			' '
			' '
			' '
			' '
			' '
			' '
			' '
			' '
			' '
			' '
			' ',
		825
			' '
			' '
			' '
			' '
			' '
			' '
			' '
			' '
			' '
			' '
			' '
			' '
			' '
			' ',
		826
			' '
			' '
			' '
			' '
			' '
			' '
			' '
			' '
			' '
			' '
			' '
			' '
			' '
			' ',
		827
			' '
			' '
			' '
			' '
			' '
			' '
			' '
			' '
			' '
			' '
			' '
			' '
			' '
			' ',
		828
			' '
			' '
			' '
			' '
			' '
			' '
			' '
			' '
			' '
			' '
			' '
			' '
			' '
			' ',
		829
			' '
			' '
			' '
			' '
			' '
			' '
			' '
			' '
			' '
			' '
			' '
			' '
			' '
			' ',
		830
			' '
			' '
			' '
			' '
			' '
			' '
			' '
			' '
			' '
			' '
			' '
			' '
			' '
			' ',
		831
			' '
			' '
			' '
			' '
			' '
			' '
			' '
			' '
			' '
			' '
			' '
			' '
			' '
			' ',
		832
			' '
			' '
			' '
			' '
			' '
			' '
			' '
			' '
			' '
			' '
			' '
			' '
			' '
			' ',
		833
			' '
			' '
			' '
			' '
			' '
			' '
			' '
			' '
			' '
			' '
			' '
			' '
			' '
			' ',
		834
			' '
			' '
			' '
			' '
			' '
			' '
			' '
			' '
			' '
			' '
			' '
			' '
			' '
			' ',
		835
			' '
			' '
			' '
			' '
			' '
			' '
			' '
			' '
			' '
			' '
			' '
			' '
			' '
			' ',
		836
			' '
			' '
			' '
			' '
			' '
			' '
			' '
			' '
			' '
			' '
			' '
			' '
			' ',
		837
			' '
			' '
			' '
			' '
			' '
			' '
			' '
			' '
			' '
			' '
			' '
			' '
			' '
			' ',
		838
			' '
			' '
			' '
			' '
			' '
			' '
			' '
			' '
			' '
			' '
			' '
			' '
			' ',
		839
			' '
			' '
			' '
			' '
			' '
			' '
			' '
			' '
			' '
			' '
			' '
			' '
			' ',
		840
			' '
			' '
			' '
			' '
			' '
			' '
			' '
			' '
			' '
			' '
			' '
			' '
			' '
			' ',
		841
			' '
			' '
			' '
			' '
			' '
			' '
			' '
			' '
			' '
			' '
			' '
			' '
			' '
			' ',
		842
			' '
			' '
			' '
			' '
			' '
			' '
			' '
			' '
			' '
			' '
			' '
			' '
			' '
			' ',
		843
			' '
			' '
			' '
			' '
			' '
			' '
			' '
			' '
			' '
			' '
			' '
			' '
			' ',
		844
			' '
			' '
			' '
			' '
			' '
			' '
			' '
			' '
			' '
			' '
			' '
			' '
			' ',
		845
			' '
			' '
			' '
			' '
			' '
			' '
			' '
			' '
			' '
			' '
			' ',
		846
			' '
			' '
			' '
			' '
			' '
			' '
			' '
			' '
			' '
			' '
			' '
			' '
			' ',
		847
			' '
			' '
			' '
			' '
			' '
			' '
			' '
			' '
			' '
			' '
			' '
			' '
			' '
			' ',
		848
			' '
			' '
			' '
			' '
			' '
			' '
			' '
			' '
			' '
			' '
			' '
			' '
			' '
			' ',
		849
			' '
			' '
			' '
			' '
			' '
			' '
			' '
			' '
			' '
			' '
			' '
			' '
			' '
			' ',
		850
			' '
			' '
			' '
			' '
			' '
			' '
			' '
			' '
			' '
			' '
			' ',
		851
			' '
			' '
			' '
			' '
			' '
			' '
			' '
			' '
			' '
			' '
			' ',
		852
			' '
			' '
			' '
			' '
			' '
			' '
			' '
			' '
			' '
			' '
			' '
			' '
			' ',
		853
			' '
			' '
			' '
			' '
			' '
			' '
			' '
			' '
			' '
			' '
			' '
			' '
			' '
			' ',
		854
			' '
			' '
			' '
			' '
			' '
			' '
			' '
			' '
			' '
			' '
			' '
			' '
			' '
			' ',
		855
			' '
			' '
			' '
			' '
			' '
			' '
			' '
			' '
			' '
			' '
			' '
			' '
			' '
			' ',
		856
			' '
			' '
			' '
			' '
			' '
			' '
			' '
			' '
			' '
			' '
			' '
			' '
			' ',
		857
			' '
			' '
			' '
			' '
			' '
			' '
			' '
			' '
			' '
			' '
			' ',
		858
			' '
			' '
			' '
			' '
			' '
			' '
			' '
			' '
			' '
			' '
			' '
			' '
			' '
			' ',
		859
			' '
			' '
			' '
			' '
			' '
			' '
			' '
			' '
			' '
			' '
			' '
			' '
			' ',
		860
			' '
			' '
			' '
			' '
			' '
			' '
			' '
			' '
			' '
			' '
			' '
			' '
			' ',
		861
			' '
			' '
			' '
			' '
			' '
			' '
			' '
			' '
			' '
			' '
			' '
			' ',
		862
			' '
			' '
			' '
			' '
			' '
			' '
			' '
			' '
			' '
			' '
			' '
			' '
			' '
			' ',
		863
			' '
			' '
			' '
			' '
			' '
			' '
			' '
			' '
			' '
			' '
			' '
			' '
			' ',
		864
			' '
			' '
			' '
			' '
			' '
			' '
			' '
			' '
			' '
			' '
			' '
			' '
			' '
			' ',
		865
			' '
			' '
			' '
			' '
			' '
			' '
			' '
			' '
			' '
			' '
			' '
			' '
			' '
			' ',
		866
			' '
			' '
			' '
			' '
			' '
			' '
			' '
			' '
			' '
			' '
			' '
			' ',
		867
			' '
			' '
			' '
			' '
			' '
			' '
			' '
			' '
			' '
			' '
			' '
			' '
			' ',
		868
			' '
			' '
			' '
			' '
			' '
			' '
			' '
			' '
			' '
			' '
			' '
			' ',
		869
			' '
			' '
			' '
			' '
			' '
			' '
			' '
			' '
			' '
			' '
			' '
			' '
			' ',
		870
			' '
			' '
			' '
			' '
			' '
			' '
			' '
			' '
			' '
			' '
			' '
			' '
			' '
			' ',
		871
			' '
			' '
			' '
			' '
			' '
			' '
			' '
			' '
			' '
			' '
			' '
			' '
			' '
			' ',
		872
			' '
			' '
			' '
			' '
			' '
			' '
			' '
			' '
			' '
			' '
			' '
			' '
			' '
			' ',
		873
			' '
			' '
			' '
			' '
			' '
			' '
			' '
			' '
			' '
			' '
			' '
			' '
			' ',
		874
			' '
			' '
			' '
			' '
			' '
			' '
			' '
			' '
			' '
			' '
			' '
			' '
			' ',
		875
			' '
			' '
			' '
			' '
			' '
			' '
			' '
			' '
			' '
			' '
			' '
			' '
			' '
			' ',
		876
			' '
			' '
			' '
			' '
			' '
			' '
			' '
			' '
			' '
			' '
			' '
			' '
			' ',
		877
			' '
			' '
			' '
			' '
			' '
			' '
			' '
			' '
			' '
			' '
			' '
			' '
			' '
			' ',
		878
			' '
			' '
			' '
			' '
			' '
			' '
			' '
			' '
			' '
			' '
			' '
			' '
			' '
			' ',
		879
			' '
			' '
			' '
			' '
			' '
			' '
			' '
			' '
			' '
			' '
			' '
			' '
			' ',
		880
			' '
			' '
			' '
			' '
			' '
			' '
			' '
			' '
			' '
			' '
			' '
			' ',
		881
			' '
			' '
			' '
			' '
			' '
			' '
			' '
			' '
			' '
			' '
			' ',
		882
			' '
			' '
			' '
			' '
			' '
			' '
			' '
			' '
			' '
			' '
			' '
			' '
			' ',
		883
			' '
			' '
			' '
			' '
			' '
			' '
			' '
			' '
			' '
			' '
			' ',
		884
			' '
			' '
			' '
			' '
			' '
			' '
			' '
			' '
			' '
			' '
			' '
			' '
			' ',
		885
			' '
			' '
			' '
			' '
			' '
			' '
			' '
			' '
			' '
			' '
			' '
			' '
			' ',
		886
			' '
			' '
			' '
			' '
			' '
			' '
			' '
			' '
			' '
			' '
			' '
			' '
			' ',
		887
			' '
			' '
			' '
			' '
			' '
			' '
			' '
			' '
			' '
			' '
			' '
			' '
			' ',
		888
			' '
			' '
			' '
			' '
			' '
			' '
			' '
			' '
			' '
			' '
			' '
			' '
			' '
			' ',
		889
			' '
			' '
			' '
			' '
			' '
			' '
			' '
			' '
			' '
			' '
			' '
			' '
			' '
			' ',
		890
			' '
			' '
			' '
			' '
			' '
			' '
			' '
			' '
			' '
			' '
			' '
			' '
			' '
			' ',
		891
			' '
			' '
			' '
			' '
			' '
			' '
			' '
			' '
			' '
			' '
			' '
			' '
			' ',
		892
			' '
			' '
			' '
			' '
			' '
			' '
			' '
			' '
			' '
			' '
			' ',
		893
			' '
			' '
			' '
			' '
			' '
			' '
			' '
			' '
			' '
			' '
			' ',
		894
			' '
			' '
			' '
			' '
			' '
			' '
			' '
			' '
			' '
			' '
			' '
			' '
			' ',
		895
			' '
			' '
			' '
			' '
			' '
			' '
			' '
			' '
			' '
			' '
			' '
			' '
			' '
			' ',
		896
			' '
			' '
			' '
			' '
			' '
			' '
			' '
			' '
			' '
			' '
			' '
			' '
			' '
			' ',
		897
			' '
			' '
			' '
			' '
			' '
			' '
			' '
			' '
			' '
			' '
			' '
			' '
			' ',
		898
			' '
			' '
			' '
			' '
			' '
			' '
			' '
			' '
			' '
			' '
			' '
			' '
			' ',
		899
			' '
			' '
			' '
			' '
			' '
			' '
			' '
			' '
			' '
			' '
			' '
			' ',
		900
			' '
			' '
			' '
			' '
			' '
			' '
			' '
			' '
			' '
			' '
			' '
			' '
			' '
			' ',
		901
			' '
			' '
			' '
			' '
			' '
			' '
			' '
			' '
			' '
			' '
			' '
			' '
			' ',
		902
			' '
			' '
			' '
			' '
			' '
			' '
			' '
			' '
			' '
			' '
			' '
			' ',
		903
			' '
			' '
			' '
			' '
			' '
			' '
			' '
			' '
			' '
			' '
			' '
			' ',
		904
			' '
			' '
			' '
			' '
			' '
			' '
			' '
			' '
			' '
			' '
			' '
			' '
			' ',
		905
			' '
			' '
			' '
			' '
			' '
			' '
			' '
			' '
			' '
			' '
			' '
			' '
			' ',
		906
			' '
			' '
			' '
			' '
			' '
			' '
			' '
			' '
			' '
			' '
			' '
			' '
			' '
			' ',
		907
			' '
			' '
			' '
			' '
			' '
			' '
			' '
			' '
			' '
			' '
			' '
			' '
			' '
			' ',
		908
			' '
			' '
			' '
			' '
			' '
			' '
			' '
			' '
			' '
			' '
			' '
			' '
			' '
			' ',
		909
			' '
			' '
			' '
			' '
			' '
			' '
			' '
			' '
			' '
			' '
			' '
			' '
			' ',
		910
			' '
			' '
			' '
			' '
			' '
			' '
			' '
			' '
			' '
			' '
			' '
			' '
			' '
			' ',
		911
			' '
			' '
			' '
			' '
			' '
			' '
			' '
			' '
			' '
			' '
			' '
			' ',
		912
			' '
			' '
			' '
			' '
			' '
			' '
			' '
			' '
			' '
			' '
			' '
			' '
			' '
			' ',
		913
			' '
			' '
			' '
			' '
			' '
			' '
			' '
			' '
			' '
			' '
			' '
			' '
			' '
			' ',
		914
			' '
			' '
			' '
			' '
			' '
			' '
			' '
			' '
			' '
			' '
			' '
			' '
			' '
			' ',
		915
			' '
			' '
			' '
			' '
			' '
			' '
			' '
			' '
			' '
			' '
			' '
			' '
			' ',
		916
			' '
			' '
			' '
			' '
			' '
			' '
			' '
			' '
			' '
			' '
			' ',
		917
			' '
			' '
			' '
			' '
			' '
			' '
			' '
			' '
			' '
			' '
			' '
			' '
			' ',
		918
			' '
			' '
			' '
			' '
			' '
			' '
			' '
			' '
			' '
			' '
			' '
			' '
			' '
			' ',
		919
			' '
			' '
			' '
			' '
			' '
			' '
			' '
			' '
			' '
			' '
			' ',
		920
			' '
			' '
			' '
			' '
			' '
			' '
			' '
			' '
			' '
			' '
			' ',
		921
			' '
			' '
			' '
			' '
			' '
			' '
			' '
			' '
			' '
			' '
			' '
			' '
			' '
			' ',
		922
			' '
			' '
			' '
			' '
			' '
			' '
			' '
			' '
			' '
			' '
			' ',
		923
			' '
			' '
			' '
			' '
			' '
			' '
			' '
			' '
			' '
			' '
			' ',
		924
			' '
			' '
			' '
			' '
			' '
			' '
			' '
			' '
			' '
			' '
			' '
			' ',
		925
			' '
			' '
			' '
			' '
			' '
			' '
			' '
			' '
			' '
			' '
			' '
			' '
			' ',
		926
			' '
			' '
			' '
			' '
			' '
			' '
			' '
			' '
			' '
			' '
			' '
			' '
			' ',
		927
			' '
			' '
			' '
			' '
			' '
			' '
			' '
			' '
			' '
			' '
			' '
			' '
			' ',
		928
			' '
			' '
			' '
			' '
			' '
			' '
			' '
			' '
			' '
			' '
			' '
			' '
			' '
			' ',
		929
			' '
			' '
			' '
			' '
			' '
			' '
			' '
			' '
			' '
			' '
			' '
			' '
			' '
			' ',
		930
			' '
			' '
			' '
			' '
			' '
			' '
			' '
			' '
			' '
			' '
			' '
			' '
			' '
			' ',
		931
			' '
			' '
			' '
			' '
			' '
			' '
			' '
			' '
			' '
			' '
			' '
			' '
			' ',
		932
			' '
			' '
			' '
			' '
			' '
			' '
			' '
			' '
			' '
			' '
			' '
			' '
			' '
			' ',
		933
			' '
			' '
			' '
			' '
			' '
			' '
			' '
			' '
			' '
			' '
			' '
			' '
			' '
			' ',
		934
			' '
			' '
			' '
			' '
			' '
			' '
			' '
			' '
			' '
			' '
			' '
			' '
			' ',
		935
			' '
			' '
			' '
			' '
			' '
			' '
			' '
			' '
			' '
			' '
			' '
			' '
			' ',
		936
			' '
			' '
			' '
			' '
			' '
			' '
			' '
			' '
			' '
			' '
			' '
			' '
			' ',
		937
			' '
			' '
			' '
			' '
			' '
			' '
			' '
			' '
			' '
			' '
			' '
			' '
			' ',
		938
			' '
			' '
			' '
			' '
			' '
			' '
			' '
			' '
			' '
			' '
			' '
			' '
			' ',
		939
			' '
			' '
			' '
			' '
			' '
			' '
			' '
			' '
			' '
			' '
			' '
			' '
			' '
			' ',
		940
			' '
			' '
			' '
			' '
			' '
			' '
			' '
			' '
			' '
			' '
			' ',
		941
			' '
			' '
			' '
			' '
			' '
			' '
			' '
			' '
			' '
			' '
			' '
			' '
			' ',
		942
			' '
			' '
			' '
			' '
			' '
			' '
			' '
			' '
			' '
			' '
			' '
			' '
			' '
			' ',
		943
			' '
			' '
			' '
			' '
			' '
			' '
			' '
			' '
			' '
			' '
			' '
			' ',
		944
			' '
			' '
			' '
			' '
			' '
			' '
			' '
			' '
			' '
			' '
			' ',
		945
			' '
			' '
			' '
			' '
			' '
			' '
			' '
			' '
			' '
			' '
			' '
			' '
			' '
			' ',
		946
			' '
			' '
			' '
			' '
			' '
			' '
			' '
			' '
			' '
			' '
			' '
			' '
			' ',
		947
			' '
			' '
			' '
			' '
			' '
			' '
			' '
			' '
			' '
			' '
			' ',
		948
			' '
			' '
			' '
			' '
			' '
			' '
			' '
			' '
			' '
			' '
			' '
			' '
			' '
			' ',
		949
			' '
			' '
			' '
			' '
			' '
			' '
			' '
			' '
			' '
			' '
			' ',
		950
			' '
			' '
			' '
			' '
			' '
			' '
			' '
			' '
			' '
			' '
			' '
			' '
			' ',
		951
			' '
			' '
			' '
			' '
			' '
			' '
			' '
			' '
			' '
			' '
			' '
			' '
			' '
			' ',
		952
			' '
			' '
			' '
			' '
			' '
			' '
			' '
			' '
			' '
			' '
			' '
			' '
			' ',
		953
			' '
			' '
			' '
			' '
			' '
			' '
			' '
			' '
			' '
			' '
			' '
			' '
			' '
			' ',
		954
			' '
			' '
			' '
			' '
			' '
			' '
			' '
			' '
			' '
			' '
			' '
			' '
			' '
			' ',
		955
			' '
			' '
			' '
			' '
			' '
			' '
			' '
			' '
			' '
			' '
			' '
			' '
			' '
			' ',
		956
			' '
			' '
			' '
			' '
			' '
			' '
			' '
			' '
			' '
			' '
			' '
			' '
			' '
			' ',
		957
			' '
			' '
			' '
			' '
			' '
			' '
			' '
			' '
			' '
			' '
			' '
			' '
			' '
			' ',
		958
			' '
			' '
			' '
			' '
			' '
			' '
			' '
			' '
			' '
			' '
			' ',
		959
			' '
			' '
			' '
			' '
			' '
			' '
			' '
			' '
			' '
			' '
			' '
			' '
			' ',
		960
			' '
			' '
			' '
			' '
			' '
			' '
			' '
			' '
			' '
			' '
			' '
			' '
			' '
			' ',
		961
			' '
			' '
			' '
			' '
			' '
			' '
			' '
			' '
			' '
			' '
			' '
			' '
			' '
			' ',
		962
			' '
			' '
			' '
			' '
			' '
			' '
			' '
			' '
			' '
			' '
			' '
			' '
			' '
			' ',
		963
			' '
			' '
			' '
			' '
			' '
			' '
			' '
			' '
			' '
			' '
			' '
			' '
			' '
			' ',
		964
			' '
			' '
			' '
			' '
			' '
			' '
			' '
			' '
			' '
			' '
			' '
			' '
			' ',
		965
			' '
			' '
			' '
			' '
			' '
			' '
			' '
			' '
			' '
			' '
			' '
			' '
			' '
			' ',
		966
			' '
			' '
			' '
			' '
			' '
			' '
			' '
			' '
			' '
			' '
			' '
			' '
			' '
			' ',
		967
			' '
			' '
			' '
			' '
			' '
			' '
			' '
			' '
			' '
			' '
			' ',
		968
			' '
			' '
			' '
			' '
			' '
			' '
			' '
			' '
			' '
			' '
			' '
			' '
			' ',
		969
			' '
			' '
			' '
			' '
			' '
			' '
			' '
			' '
			' '
			' '
			' '
			' '
			' ',
		970
			' '
			' '
			' '
			' '
			' '
			' '
			' '
			' '
			' '
			' '
			' ',
		971
			' '
			' '
			' '
			' '
			' '
			' '
			' '
			' '
			' '
			' '
			' '
			' '
			' '
			' ',
		972
			' '
			' '
			' '
			' '
			' '
			' '
			' '
			' '
			' '
			' '
			' '
			' '
			' ',
		973
			' '
			' '
			' '
			' '
			' '
			' '
			' '
			' '
			' '
			' '
			' ',
		974
			' '
			' '
			' '
			' '
			' '
			' '
			' '
			' '
			' '
			' '
			' '
			' '
			' ',
		975
			' '
			' '
			' '
			' '
			' '
			' '
			' '
			' '
			' '
			' '
			' '
			' '
			' '
			' ',
		976
			' '
			' '
			' '
			' '
			' '
			' '
			' '
			' '
			' '
			' '
			' '
			' '
			' '
			' ',
		977
			' '
			' '
			' '
			' '
			' '
			' '
			' '
			' '
			' '
			' '
			' '
			' '
			' '
			' ',
		978
			' '
			' '
			' '
			' '
			' '
			' '
			' '
			' '
			' '
			' '
			' '
			' '
			' ',
		979
			' '
			' '
			' '
			' '
			' '
			' '
			' '
			' '
			' '
			' '
			' '
			' '
			' ',
		980
			' '
			' '
			' '
			' '
			' '
			' '
			' '
			' '
			' '
			' '
			' ',
		981
			' '
			' '
			' '
			' '
			' '
			' '
			' '
			' '
			' '
			' '
			' '
			' '
			' '
			' ',
		982
			' '
			' '
			' '
			' '
			' '
			' '
			' '
			' '
			' '
			' '
			' '
			' '
			' ',
		983
			' '
			' '
			' '
			' '
			' '
			' '
			' '
			' '
			' '
			' '
			' '
			' '
			' '
			' ',
		984
			' '
			' '
			' '
			' '
			' '
			' '
			' '
			' '
			' '
			' '
			' '
			' '
			' '
			' ',
		985
			' '
			' '
			' '
			' '
			' '
			' '
			' '
			' '
			' '
			' '
			' '
			' '
			' '
			' ',
		986
			' '
			' '
			' '
			' '
			' '
			' '
			' '
			' '
			' '
			' '
			' '
			' ',
		987
			' '
			' '
			' '
			' '
			' '
			' '
			' '
			' '
			' '
			' '
			' '
			' '
			' '
			' ',
		988
			' '
			' '
			' '
			' '
			' '
			' '
			' '
			' '
			' '
			' '
			' '
			' '
			' '
			' ',
		989
			' '
			' '
			' '
			' '
			' '
			' '
			' '
			' '
			' '
			' '
			' '
			' '
			' '
			' ',
		990
			' '
			' '
			' '
			' '
			' '
			' '
			' '
			' '
			' '
			' '
			' '
			' '
			' '
			' ',
		991
			' '
			' '
			' '
			' '
			' '
			' '
			' '
			' '
			' '
			' '
			' '
			' '
			' ',
		992
			' '
			' '
			' '
			' '
			' '
			' '
			' '
			' '
			' '
			' '
			' '
			' '
			' '
			' ',
		993
			' '
			' '
			' '
			' '
			' '
			' '
			' '
			' '
			' '
			' '
			' '
			' '
			' ',
		994
			' '
			' '
			' '
			' '
			' '
			' '
			' '
			' '
			' '
			' '
			' ',
		995
			' '
			' '
			' '
			' '
			' '
			' '
			' '
			' '
			' '
			' '
			' '
			' ',
		996
			' '
			' '
			' '
			' '
			' '
			' '
			' '
			' '
			' '
			' '
			' '
			' '
			' '
			' ',
		997
			' '
			' '
			' '
			' '
			' '
			' '
			' '
			' '
			' '
			' '
			' '
			' '
			' '
			' ',
		998
			' '
			' '
			' '
			' '
			' '
			' '
			' '
			' '
			' '
			' '
			' '
			' '
			' '
			' ',
		999
			' '
			' '
			' '
			' '
			' '
			' '
			' '
			' '
			' '
			' '
			' '
			' '
			' '
			' ',
		1000
			' '
			' '
			' '
			' '
			' '
			' '
			' '
			' '
			' '
			' '
			' '
			' '
			' ',
		1001
			' '
			' '
			' '
			' '
			' '
			' '
			' '
			' '
			' '
			' '
			' '
			' '
			' '
			' ',
		1002
			' '
			' '
			' '
			' '
			' '
			' '
			' '
			' '
			' '
			' '
			' '
			' ',
		1003
			' '
			' '
			' '
			' '
			' '
			' '
			' '
			' '
			' '
			' '
			' '
			' '
			' ',
		1004
			' '
			' '
			' '
			' '
			' '
			' '
			' '
			' '
			' '
			' '
			' '
			' '
			' ',
		1005
			' '
			' '
			' '
			' '
			' '
			' '
			' '
			' '
			' '
			' '
			' '
			' '
			' '
			' ',
		1006
			' '
			' '
			' '
			' '
			' '
			' '
			' '
			' '
			' '
			' '
			' '
			' '
			' ',
		1007
			' '
			' '
			' '
			' '
			' '
			' '
			' '
			' '
			' '
			' '
			' '
			' '
			' '
			' ',
		1008
			' '
			' '
			' '
			' '
			' '
			' '
			' '
			' '
			' '
			' '
			' '
			' '
			' '
			' ',
		1009
			' '
			' '
			' '
			' '
			' '
			' '
			' '
			' '
			' '
			' '
			' '
			' ',
		1010
			' '
			' '
			' '
			' '
			' '
			' '
			' '
			' '
			' '
			' '
			' ',
		1011
			' '
			' '
			' '
			' '
			' '
			' '
			' '
			' '
			' '
			' '
			' '
			' '
			' '
			' ',
		1012
			' '
			' '
			' '
			' '
			' '
			' '
			' '
			' '
			' '
			' '
			' '
			' '
			' '
			' ',
		1013
			' '
			' '
			' '
			' '
			' '
			' '
			' '
			' '
			' '
			' '
			' '
			' '
			' '
			' ',
		1014
			' '
			' '
			' '
			' '
			' '
			' '
			' '
			' '
			' '
			' '
			' '
			' '
			' '
			' ',
		1015
			' '
			' '
			' '
			' '
			' '
			' '
			' '
			' '
			' '
			' '
			' '
			' '
			' '
			' ',
		1016
			' '
			' '
			' '
			' '
			' '
			' '
			' '
			' '
			' '
			' '
			' '
			' ',
		1017
			' '
			' '
			' '
			' '
			' '
			' '
			' '
			' '
			' '
			' '
			' '
			' ',
		1018
			' '
			' '
			' '
			' '
			' '
			' '
			' '
			' '
			' '
			' '
			' '
			' '
			' ',
		1019
			' '
			' '
			' '
			' '
			' '
			' '
			' '
			' '
			' '
			' '
			' '
			' '
			' '
			' ',
		1020
			' '
			' '
			' '
			' '
			' '
			' '
			' '
			' '
			' '
			' '
			' '
			' '
			' '
			' ',
		1021
			' '
			' '
			' '
			' '
			' '
			' '
			' '
			' '
			' '
			' '
			' '
			' '
			' '
			' ',
		1022
			' '
			' '
			' '
			' '
			' '
			' '
			' '
			' '
			' '
			' '
			' '
			' '
			' '
			' ',
		1023
			' '
			' '
			' '
			' '
			' '
			' '
			' '
			' '
			' '
			' '
			' '
			' '
			' ',
		1024
			' '
			' '
			' '
			' '
			' '
			' '
			' '
			' '
			' '
			' '
			' '
			' '
			' '
			' ',
		1025
			' '
			' '
			' '
			' '
			' '
			' '
			' '
			' '
			' '
			' '
			' '
			' '
			' ',
		1026
			' '
			' '
			' '
			' '
			' '
			' '
			' '
			' '
			' '
			' '
			' '
			' '
			' '
			' ',
		1027
			' '
			' '
			' '
			' '
			' '
			' '
			' '
			' '
			' '
			' '
			' ',
		1028
			' '
			' '
			' '
			' '
			' '
			' '
			' '
			' '
			' '
			' '
			' '
			' '
			' '
			' ',
		1029
			' '
			' '
			' '
			' '
			' '
			' '
			' '
			' '
			' '
			' '
			' '
			' '
			' ',
		1030
			' '
			' '
			' '
			' '
			' '
			' '
			' '
			' '
			' '
			' '
			' '
			' '
			' ',
		1031
			' '
			' '
			' '
			' '
			' '
			' '
			' '
			' '
			' '
			' '
			' '
			' '
			' ',
		1032
			' '
			' '
			' '
			' '
			' '
			' '
			' '
			' '
			' '
			' '
			' '
			' '
			' '
			' ',
		1033
			' '
			' '
			' '
			' '
			' '
			' '
			' '
			' '
			' '
			' '
			' '
			' '
			' '
			' ',
		1034
			' '
			' '
			' '
			' '
			' '
			' '
			' '
			' '
			' '
			' '
			' '
			' '
			' '
			' ',
		1035
			' '
			' '
			' '
			' '
			' '
			' '
			' '
			' '
			' '
			' '
			' '
			' '
			' '
			' ',
		1036
			' '
			' '
			' '
			' '
			' '
			' '
			' '
			' '
			' '
			' '
			' '
			' ',
		1037
			' '
			' '
			' '
			' '
			' '
			' '
			' '
			' '
			' '
			' '
			' '
			' '
			' ',
		1038
			' '
			' '
			' '
			' '
			' '
			' '
			' '
			' '
			' '
			' '
			' '
			' '
			' '
			' ',
		1039
			' '
			' '
			' '
			' '
			' '
			' '
			' '
			' '
			' '
			' '
			' '
			' ',
		1040
			' '
			' '
			' '
			' '
			' '
			' '
			' '
			' '
			' '
			' '
			' ',
		1041
			' '
			' '
			' '
			' '
			' '
			' '
			' '
			' '
			' '
			' '
			' '
			' '
			' ',
		1042
			' '
			' '
			' '
			' '
			' '
			' '
			' '
			' '
			' '
			' '
			' '
			' '
			' ',
		1043
			' '
			' '
			' '
			' '
			' '
			' '
			' '
			' '
			' '
			' '
			' '
			' ',
		1044
			' '
			' '
			' '
			' '
			' '
			' '
			' '
			' '
			' '
			' '
			' '
			' '
			' '
			' ',
		1045
			' '
			' '
			' '
			' '
			' '
			' '
			' '
			' '
			' '
			' '
			' '
			' ',
		1046
			' '
			' '
			' '
			' '
			' '
			' '
			' '
			' '
			' '
			' '
			' '
			' '
			' '
			' ',
		1047
			' '
			' '
			' '
			' '
			' '
			' '
			' '
			' '
			' '
			' '
			' '
			' '
			' '
			' ',
		1048
			' '
			' '
			' '
			' '
			' '
			' '
			' '
			' '
			' '
			' '
			' '
			' ',
		1049
			' '
			' '
			' '
			' '
			' '
			' '
			' '
			' '
			' '
			' '
			' '
			' '
			' ',
		1050
			' '
			' '
			' '
			' '
			' '
			' '
			' '
			' '
			' '
			' '
			' '
			' '
			' '
			' ',
		1051
			' '
			' '
			' '
			' '
			' '
			' '
			' '
			' '
			' '
			' '
			' '
			' '
			' ',
		1052
			' '
			' '
			' '
			' '
			' '
			' '
			' '
			' '
			' '
			' '
			' '
			' '
			' ',
		1053
			' '
			' '
			' '
			' '
			' '
			' '
			' '
			' '
			' '
			' '
			' '
			' '
			' ',
		1054
			' '
			' '
			' '
			' '
			' '
			' '
			' '
			' '
			' '
			' '
			' ',
		1055
			' '
			' '
			' '
			' '
			' '
			' '
			' '
			' '
			' '
			' '
			' ',
		1056
			' '
			' '
			' '
			' '
			' '
			' '
			' '
			' '
			' '
			' '
			' '
			' '
			' '
			' ',
		1057
			' '
			' '
			' '
			' '
			' '
			' '
			' '
			' '
			' '
			' '
			' '
			' '
			' '
			' ',
		1058
			' '
			' '
			' '
			' '
			' '
			' '
			' '
			' '
			' '
			' '
			' '
			' ',
		1059
			' '
			' '
			' '
			' '
			' '
			' '
			' '
			' '
			' '
			' '
			' '
			' '
			' '
			' ',
		1060
			' '
			' '
			' '
			' '
			' '
			' '
			' '
			' '
			' '
			' '
			' ',
		1061
			' '
			' '
			' '
			' '
			' '
			' '
			' '
			' '
			' '
			' '
			' ',
		1062
			' '
			' '
			' '
			' '
			' '
			' '
			' '
			' '
			' '
			' '
			' '
			' '
			' ',
		1063
			' '
			' '
			' '
			' '
			' '
			' '
			' '
			' '
			' '
			' '
			' '
			' '
			' '
			' ',
		1064
			' '
			' '
			' '
			' '
			' '
			' '
			' '
			' '
			' '
			' '
			' '
			' ',
		1065
			' '
			' '
			' '
			' '
			' '
			' '
			' '
			' '
			' '
			' '
			' '
			' '
			' ',
		1066
			' '
			' '
			' '
			' '
			' '
			' '
			' '
			' '
			' '
			' '
			' ',
		1067
			' '
			' '
			' '
			' '
			' '
			' '
			' '
			' '
			' '
			' '
			' '
			' '
			' ',
		1068
			' '
			' '
			' '
			' '
			' '
			' '
			' '
			' '
			' '
			' '
			' '
			' '
			' ',
		1069
			' '
			' '
			' '
			' '
			' '
			' '
			' '
			' '
			' '
			' '
			' '
			' ',
		1070
			' '
			' '
			' '
			' '
			' '
			' '
			' '
			' '
			' '
			' '
			' '
			' ',
		1071
			' '
			' '
			' '
			' '
			' '
			' '
			' '
			' '
			' '
			' '
			' '
			' '
			' '
			' ',
		1072
			' '
			' '
			' '
			' '
			' '
			' '
			' '
			' '
			' '
			' '
			' '
			' '
			' ',
		1073
			' '
			' '
			' '
			' '
			' '
			' '
			' '
			' '
			' '
			' '
			' '
			' '
			' '
			' ',
		1074
			' '
			' '
			' '
			' '
			' '
			' '
			' '
			' '
			' '
			' '
			' '
			' '
			' '
			' ',
		1075
			' '
			' '
			' '
			' '
			' '
			' '
			' '
			' '
			' '
			' '
			' '
			' '
			' ',
		1076
			' '
			' '
			' '
			' '
			' '
			' '
			' '
			' '
			' '
			' '
			' '
			' '
			' '
			' ',
		1077
			' '
			' '
			' '
			' '
			' '
			' '
			' '
			' '
			' '
			' '
			' '
			' '
			' '
			' ',
		1078
			' '
			' '
			' '
			' '
			' '
			' '
			' '
			' '
			' '
			' '
			' '
			' '
			' '
			' ',
		1079
			' '
			' '
			' '
			' '
			' '
			' '
			' '
			' '
			' '
			' '
			' '
			' '
			' '
			' ',
		1080
			' '
			' '
			' '
			' '
			' '
			' '
			' '
			' '
			' '
			' '
			' '
			' '
			' '
			' ',
		1081
			' '
			' '
			' '
			' '
			' '
			' '
			' '
			' '
			' '
			' '
			' '
			' '
			' '
			' ',
		1082
			' '
			' '
			' '
			' '
			' '
			' '
			' '
			' '
			' '
			' '
			' '
			' ',
		1083
			' '
			' '
			' '
			' '
			' '
			' '
			' '
			' '
			' '
			' '
			' '
			' '
			' ',
		1084
			' '
			' '
			' '
			' '
			' '
			' '
			' '
			' '
			' '
			' '
			' '
			' '
			' '
			' ',
		1085
			' '
			' '
			' '
			' '
			' '
			' '
			' '
			' '
			' '
			' '
			' '
			' '
			' '
			' ',
		1086
			' '
			' '
			' '
			' '
			' '
			' '
			' '
			' '
			' '
			' '
			' '
			' '
			' '
			' ',
		1087
			' '
			' '
			' '
			' '
			' '
			' '
			' '
			' '
			' '
			' '
			' '
			' '
			' ',
		1088
			' '
			' '
			' '
			' '
			' '
			' '
			' '
			' '
			' '
			' '
			' '
			' '
			' '
			' ',
		1089
			' '
			' '
			' '
			' '
			' '
			' '
			' '
			' '
			' '
			' '
			' '
			' '
			' '
			' ',
		1090
			' '
			' '
			' '
			' '
			' '
			' '
			' '
			' '
			' '
			' '
			' '
			' '
			' ',
		1091
			' '
			' '
			' '
			' '
			' '
			' '
			' '
			' '
			' '
			' '
			' '
			' '
			' ',
		1092
			' '
			' '
			' '
			' '
			' '
			' '
			' '
			' '
			' '
			' '
			' '
			' '
			' ',
		1093
			' '
			' '
			' '
			' '
			' '
			' '
			' '
			' '
			' '
			' '
			' '
			' '
			' '
			' ',
		1094
			' '
			' '
			' '
			' '
			' '
			' '
			' '
			' '
			' '
			' '
			' '
			' '
			' '
			' ',
		1095
			' '
			' '
			' '
			' '
			' '
			' '
			' '
			' '
			' '
			' '
			' '
			' '
			' '
			' ',
		1096
			' '
			' '
			' '
			' '
			' '
			' '
			' '
			' '
			' '
			' '
			' '
			' ',
		1097
			' '
			' '
			' '
			' '
			' '
			' '
			' '
			' '
			' '
			' '
			' '
			' '
			' '
			' ',
		1098
			' '
			' '
			' '
			' '
			' '
			' '
			' '
			' '
			' '
			' '
			' '
			' '
			' '
			' ',
		1099
			' '
			' '
			' '
			' '
			' '
			' '
			' '
			' '
			' '
			' '
			' '
			' '
			' '
			' ',
		1100
			' '
			' '
			' '
			' '
			' '
			' '
			' '
			' '
			' '
			' '
			' ',
		1101
			' '
			' '
			' '
			' '
			' '
			' '
			' '
			' '
			' '
			' '
			' '
			' '
			' '
			' ',
		1102
			' '
			' '
			' '
			' '
			' '
			' '
			' '
			' '
			' '
			' '
			' '
			' '
			' ',
		1103
			' '
			' '
			' '
			' '
			' '
			' '
			' '
			' '
			' '
			' '
			' ',
		1104
			' '
			' '
			' '
			' '
			' '
			' '
			' '
			' '
			' '
			' '
			' '
			' '
			' '
			' ',
		1105
			' '
			' '
			' '
			' '
			' '
			' '
			' '
			' '
			' '
			' '
			' '
			' '
			' '
			' ',
		1106
			' '
			' '
			' '
			' '
			' '
			' '
			' '
			' '
			' '
			' '
			' '
			' '
			' '
			' ',
		1107
			' '
			' '
			' '
			' '
			' '
			' '
			' '
			' '
			' '
			' '
			' '
			' '
			' '
			' ',
		1108
			' '
			' '
			' '
			' '
			' '
			' '
			' '
			' '
			' '
			' '
			' '
			' '
			' ',
		1109
			' '
			' '
			' '
			' '
			' '
			' '
			' '
			' '
			' '
			' '
			' '
			' '
			' ',
		1110
			' '
			' '
			' '
			' '
			' '
			' '
			' '
			' '
			' '
			' '
			' '
			' '
			' '
			' ',
		1111
			' '
			' '
			' '
			' '
			' '
			' '
			' '
			' '
			' '
			' '
			' '
			' '
			' '
			' ',
		1112
			' '
			' '
			' '
			' '
			' '
			' '
			' '
			' '
			' '
			' '
			' '
			' '
			' ',
		1113
			' '
			' '
			' '
			' '
			' '
			' '
			' '
			' '
			' '
			' '
			' '
			' '
			' '
			' ',
		1114
			' '
			' '
			' '
			' '
			' '
			' '
			' '
			' '
			' '
			' '
			' '
			' '
			' '
			' ',
		1115
			' '
			' '
			' '
			' '
			' '
			' '
			' '
			' '
			' '
			' '
			' '
			' ',
		1116
			' '
			' '
			' '
			' '
			' '
			' '
			' '
			' '
			' '
			' '
			' '
			' '
			' '
			' ',
		1117
			' '
			' '
			' '
			' '
			' '
			' '
			' '
			' '
			' '
			' '
			' '
			' '
			' ',
		1118
			' '
			' '
			' '
			' '
			' '
			' '
			' '
			' '
			' '
			' '
			' '
			' '
			' '
			' ',
		1119
			' '
			' '
			' '
			' '
			' '
			' '
			' '
			' '
			' '
			' '
			' '
			' '
			' '
			' ',
		1120
			' '
			' '
			' '
			' '
			' '
			' '
			' '
			' '
			' '
			' '
			' '
			' '
			' ',
		1121
			' '
			' '
			' '
			' '
			' '
			' '
			' '
			' '
			' '
			' '
			' '
			' '
			' '
			' ',
		1122
			' '
			' '
			' '
			' '
			' '
			' '
			' '
			' '
			' '
			' '
			' '
			' '
			' '
			' ',
		1123
			' '
			' '
			' '
			' '
			' '
			' '
			' '
			' '
			' '
			' '
			' '
			' '
			' '
			' ',
		1124
			' '
			' '
			' '
			' '
			' '
			' '
			' '
			' '
			' '
			' '
			' '
			' '
			' '
			' ',
		1125
			' '
			' '
			' '
			' '
			' '
			' '
			' '
			' '
			' '
			' '
			' '
			' '
			' '
			' ',
		1126
			' '
			' '
			' '
			' '
			' '
			' '
			' '
			' '
			' '
			' '
			' '
			' '
			' '
			' ',
		1127
			' '
			' '
			' '
			' '
			' '
			' '
			' '
			' '
			' '
			' '
			' '
			' '
			' '
			' ',
		1128
			' '
			' '
			' '
			' '
			' '
			' '
			' '
			' '
			' '
			' '
			' '
			' '
			' '
			' ',
		1129
			' '
			' '
			' '
			' '
			' '
			' '
			' '
			' '
			' '
			' '
			' '
			' '
			' ',
		1130
			' '
			' '
			' '
			' '
			' '
			' '
			' '
			' '
			' '
			' '
			' '
			' ',
		1131
			' '
			' '
			' '
			' '
			' '
			' '
			' '
			' '
			' '
			' '
			' '
			' '
			' '
			' ',
		1132
			' '
			' '
			' '
			' '
			' '
			' '
			' '
			' '
			' '
			' '
			' '
			' '
			' ',
		1133
			' '
			' '
			' '
			' '
			' '
			' '
			' '
			' '
			' '
			' '
			' '
			' '
			' '
			' ',
		1134
			' '
			' '
			' '
			' '
			' '
			' '
			' '
			' '
			' '
			' '
			' '
			' '
			' '
			' ',
		1135
			' '
			' '
			' '
			' '
			' '
			' '
			' '
			' '
			' '
			' '
			' '
			' '
			' ',
		1136
			' '
			' '
			' '
			' '
			' '
			' '
			' '
			' '
			' '
			' '
			' '
			' '
			' '
			' ',
		1137
			' '
			' '
			' '
			' '
			' '
			' '
			' '
			' '
			' '
			' '
			' '
			' '
			' '
			' ',
		1138
			' '
			' '
			' '
			' '
			' '
			' '
			' '
			' '
			' '
			' '
			' '
			' '
			' ',
		1139
			' '
			' '
			' '
			' '
			' '
			' '
			' '
			' '
			' '
			' '
			' '
			' '
			' ',
		1140
			' '
			' '
			' '
			' '
			' '
			' '
			' '
			' '
			' '
			' '
			' '
			' '
			' ',
		1141
			' '
			' '
			' '
			' '
			' '
			' '
			' '
			' '
			' '
			' '
			' '
			' '
			' ',
		1142
			' '
			' '
			' '
			' '
			' '
			' '
			' '
			' '
			' '
			' '
			' '
			' '
			' '
			' ',
		1143
			' '
			' '
			' '
			' '
			' '
			' '
			' '
			' '
			' '
			' '
			' '
			' '
			' ',
		1144
			' '
			' '
			' '
			' '
			' '
			' '
			' '
			' '
			' '
			' '
			' '
			' '
			' '
			' ',
		1145
			' '
			' '
			' '
			' '
			' '
			' '
			' '
			' '
			' '
			' '
			' '
			' '
			' '
			' ',
		1146
			' '
			' '
			' '
			' '
			' '
			' '
			' '
			' '
			' '
			' '
			' '
			' '
			' '
			' ',
		1147
			' '
			' '
			' '
			' '
			' '
			' '
			' '
			' '
			' '
			' '
			' '
			' '
			' ',
		1148
			' '
			' '
			' '
			' '
			' '
			' '
			' '
			' '
			' '
			' '
			' '
			' '
			' ',
		1149
			' '
			' '
			' '
			' '
			' '
			' '
			' '
			' '
			' '
			' '
			' '
			' '
			' '
			' ',
		1150
			' '
			' '
			' '
			' '
			' '
			' '
			' '
			' '
			' '
			' '
			' '
			' ',
		1151
			' '
			' '
			' '
			' '
			' '
			' '
			' '
			' '
			' '
			' '
			' ',
		1152
			' '
			' '
			' '
			' '
			' '
			' '
			' '
			' '
			' '
			' '
			' '
			' '
			' '
			' ',
		1153
			' '
			' '
			' '
			' '
			' '
			' '
			' '
			' '
			' '
			' '
			' ',
		1154
			' '
			' '
			' '
			' '
			' '
			' '
			' '
			' '
			' '
			' '
			' ',
		1155
			' '
			' '
			' '
			' '
			' '
			' '
			' '
			' '
			' '
			' '
			' '
			' '
			' ',
		1156
			' '
			' '
			' '
			' '
			' '
			' '
			' '
			' '
			' '
			' '
			' '
			' '
			' '
			' ',
		1157
			' '
			' '
			' '
			' '
			' '
			' '
			' '
			' '
			' '
			' '
			' '
			' '
			' '
			' ',
		1158
			' '
			' '
			' '
			' '
			' '
			' '
			' '
			' '
			' '
			' '
			' '
			' '
			' '
			' ',
		1159
			' '
			' '
			' '
			' '
			' '
			' '
			' '
			' '
			' '
			' '
			' '
			' ',
		1160
			' '
			' '
			' '
			' '
			' '
			' '
			' '
			' '
			' '
			' '
			' '
			' '
			' '
			' ',
		1161
			' '
			' '
			' '
			' '
			' '
			' '
			' '
			' '
			' '
			' '
			' '
			' '
			' '
			' ',
		1162
			' '
			' '
			' '
			' '
			' '
			' '
			' '
			' '
			' '
			' '
			' '
			' '
			' '
			' ',
		1163
			' '
			' '
			' '
			' '
			' '
			' '
			' '
			' '
			' '
			' '
			' '
			' '
			' '
			' ',
		1164
			' '
			' '
			' '
			' '
			' '
			' '
			' '
			' '
			' '
			' '
			' '
			' '
			' ',
		1165
			' '
			' '
			' '
			' '
			' '
			' '
			' '
			' '
			' '
			' '
			' '
			' '
			' ',
		1166
			' '
			' '
			' '
			' '
			' '
			' '
			' '
			' '
			' '
			' '
			' ',
		1167
			' '
			' '
			' '
			' '
			' '
			' '
			' '
			' '
			' '
			' '
			' '
			' '
			' ',
		1168
			' '
			' '
			' '
			' '
			' '
			' '
			' '
			' '
			' '
			' '
			' '
			' '
			' '
			' ',
		1169
			' '
			' '
			' '
			' '
			' '
			' '
			' '
			' '
			' '
			' '
			' '
			' '
			' ',
		1170
			' '
			' '
			' '
			' '
			' '
			' '
			' '
			' '
			' '
			' '
			' '
			' '
			' '
			' ',
		1171
			' '
			' '
			' '
			' '
			' '
			' '
			' '
			' '
			' '
			' '
			' '
			' ',
		1172
			' '
			' '
			' '
			' '
			' '
			' '
			' '
			' '
			' '
			' '
			' '
			' '
			' '
			' ',
		1173
			' '
			' '
			' '
			' '
			' '
			' '
			' '
			' '
			' '
			' '
			' '
			' '
			' '
			' ',
		1174
			' '
			' '
			' '
			' '
			' '
			' '
			' '
			' '
			' '
			' '
			' '
			' '
			' '
			' ',
		1175
			' '
			' '
			' '
			' '
			' '
			' '
			' '
			' '
			' '
			' '
			' '
			' '
			' '
			' ',
		1176
			' '
			' '
			' '
			' '
			' '
			' '
			' '
			' '
			' '
			' '
			' '
			' '
			' '
			' ',
		1177
			' '
			' '
			' '
			' '
			' '
			' '
			' '
			' '
			' '
			' '
			' '
			' '
			' '
			' ',
		1178
			' '
			' '
			' '
			' '
			' '
			' '
			' '
			' '
			' '
			' '
			' '
			' ',
		1179
			' '
			' '
			' '
			' '
			' '
			' '
			' '
			' '
			' '
			' '
			' '
			' '
			' '
			' ',
		1180
			' '
			' '
			' '
			' '
			' '
			' '
			' '
			' '
			' '
			' '
			' '
			' '
			' '
			' ',
		1181
			' '
			' '
			' '
			' '
			' '
			' '
			' '
			' '
			' '
			' '
			' ',
		1182
			' '
			' '
			' '
			' '
			' '
			' '
			' '
			' '
			' '
			' '
			' '
			' ',
		1183
			' '
			' '
			' '
			' '
			' '
			' '
			' '
			' '
			' '
			' '
			' '
			' '
			' '
			' ',
		1184
			' '
			' '
			' '
			' '
			' '
			' '
			' '
			' '
			' '
			' '
			' '
			' '
			' '
			' ',
		1185
			' '
			' '
			' '
			' '
			' '
			' '
			' '
			' '
			' '
			' '
			' '
			' '
			' '
			' ',
		1186
			' '
			' '
			' '
			' '
			' '
			' '
			' '
			' '
			' '
			' '
			' '
			' '
			' '
			' ',
		1187
			' '
			' '
			' '
			' '
			' '
			' '
			' '
			' '
			' '
			' '
			' '
			' ',
		1188
			' '
			' '
			' '
			' '
			' '
			' '
			' '
			' '
			' '
			' '
			' '
			' '
			' '
			' ',
		1189
			' '
			' '
			' '
			' '
			' '
			' '
			' '
			' '
			' '
			' '
			' '
			' '
			' ',
		1190
			' '
			' '
			' '
			' '
			' '
			' '
			' '
			' '
			' '
			' '
			' '
			' '
			' '
			' ',
		1191
			' '
			' '
			' '
			' '
			' '
			' '
			' '
			' '
			' '
			' '
			' '
			' '
			' '
			' ',
		1192
			' '
			' '
			' '
			' '
			' '
			' '
			' '
			' '
			' '
			' '
			' '
			' '
			' ',
		1193
			' '
			' '
			' '
			' '
			' '
			' '
			' '
			' '
			' '
			' '
			' ',
		1194
			' '
			' '
			' '
			' '
			' '
			' '
			' '
			' '
			' '
			' '
			' '
			' '
			' ',
		1195
			' '
			' '
			' '
			' '
			' '
			' '
			' '
			' '
			' '
			' '
			' '
			' '
			' '
			' ',
		1196
			' '
			' '
			' '
			' '
			' '
			' '
			' '
			' '
			' '
			' '
			' '
			' '
			' '
			' ',
		1197
			' '
			' '
			' '
			' '
			' '
			' '
			' '
			' '
			' '
			' '
			' '
			' '
			' ',
		1198
			' '
			' '
			' '
			' '
			' '
			' '
			' '
			' '
			' '
			' '
			' '
			' '
			' '
			' ',
		1199
			' '
			' '
			' '
			' '
			' '
			' '
			' '
			' '
			' '
			' '
			' '
			' '
			' '
			' ',
		1200
			' '
			' '
			' '
			' '
			' '
			' '
			' '
			' '
			' '
			' '
			' '
			' '
			' '
			' ',
		1201
			' '
			' '
			' '
			' '
			' '
			' '
			' '
			' '
			' '
			' '
			' '
			' '
			' ',
		1202
			' '
			' '
			' '
			' '
			' '
			' '
			' '
			' '
			' '
			' '
			' '
			' '
			' ',
		1203
			' '
			' '
			' '
			' '
			' '
			' '
			' '
			' '
			' '
			' '
			' '
			' '
			' '
			' ',
		1204
			' '
			' '
			' '
			' '
			' '
			' '
			' '
			' '
			' '
			' '
			' '
			' '
			' ',
		1205
			' '
			' '
			' '
			' '
			' '
			' '
			' '
			' '
			' '
			' '
			' '
			' '
			' ',
		1206
			' '
			' '
			' '
			' '
			' '
			' '
			' '
			' '
			' '
			' '
			' '
			' ',
		1207
			' '
			' '
			' '
			' '
			' '
			' '
			' '
			' '
			' '
			' '
			' '
			' '
			' ',
		1208
			' '
			' '
			' '
			' '
			' '
			' '
			' '
			' '
			' '
			' '
			' '
			' '
			' ',
		1209
			' '
			' '
			' '
			' '
			' '
			' '
			' '
			' '
			' '
			' '
			' '
			' ',
		1210
			' '
			' '
			' '
			' '
			' '
			' '
			' '
			' '
			' '
			' '
			' '
			' '
			' ',
		1211
			' '
			' '
			' '
			' '
			' '
			' '
			' '
			' '
			' '
			' '
			' '
			' '
			' ',
		1212
			' '
			' '
			' '
			' '
			' '
			' '
			' '
			' '
			' '
			' '
			' '
			' '
			' '
			' ',
		1213
			' '
			' '
			' '
			' '
			' '
			' '
			' '
			' '
			' '
			' '
			' '
			' '
			' ',
		1214
			' '
			' '
			' '
			' '
			' '
			' '
			' '
			' '
			' '
			' '
			' '
			' '
			' '
			' ',
		1215
			' '
			' '
			' '
			' '
			' '
			' '
			' '
			' '
			' '
			' '
			' '
			' '
			' '
			' ',
		1216
			' '
			' '
			' '
			' '
			' '
			' '
			' '
			' '
			' '
			' '
			' '
			' '
			' ',
		1217
			' '
			' '
			' '
			' '
			' '
			' '
			' '
			' '
			' '
			' '
			' ',
		1218
			' '
			' '
			' '
			' '
			' '
			' '
			' '
			' '
			' '
			' '
			' '
			' '
			' '
			' ',
		1219
			' '
			' '
			' '
			' '
			' '
			' '
			' '
			' '
			' '
			' '
			' '
			' '
			' ',
		1220
			' '
			' '
			' '
			' '
			' '
			' '
			' '
			' '
			' '
			' '
			' '
			' '
			' ',
		1221
			' '
			' '
			' '
			' '
			' '
			' '
			' '
			' '
			' '
			' '
			' '
			' '
			' '
			' ',
		1222
			' '
			' '
			' '
			' '
			' '
			' '
			' '
			' '
			' '
			' '
			' '
			' '
			' '
			' ',
		1223
			' '
			' '
			' '
			' '
			' '
			' '
			' '
			' '
			' '
			' '
			' '
			' '
			' '
			' ',
		1224
			' '
			' '
			' '
			' '
			' '
			' '
			' '
			' '
			' '
			' '
			' '
			' '
			' '
			' ',
		1225
			' '
			' '
			' '
			' '
			' '
			' '
			' '
			' '
			' '
			' '
			' '
			' '
			' '
			' ',
		1226
			' '
			' '
			' '
			' '
			' '
			' '
			' '
			' '
			' '
			' '
			' '
			' '
			' '
			' ',
		1227
			' '
			' '
			' '
			' '
			' '
			' '
			' '
			' '
			' '
			' '
			' '
			' '
			' '
			' ',
		1228
			' '
			' '
			' '
			' '
			' '
			' '
			' '
			' '
			' '
			' '
			' '
			' '
			' '
			' ',
		1229
			' '
			' '
			' '
			' '
			' '
			' '
			' '
			' '
			' '
			' '
			' '
			' '
			' '
			' ',
		1230
			' '
			' '
			' '
			' '
			' '
			' '
			' '
			' '
			' '
			' '
			' '
			' '
			' '
			' ',
		1231
			' '
			' '
			' '
			' '
			' '
			' '
			' '
			' '
			' '
			' '
			' '
			' '
			' '
			' ',
		1232
			' '
			' '
			' '
			' '
			' '
			' '
			' '
			' '
			' '
			' '
			' '
			' '
			' '
			' ',
		1233
			' '
			' '
			' '
			' '
			' '
			' '
			' '
			' '
			' '
			' '
			' '
			' '
			' '
			' ',
		1234
			' '
			' '
			' '
			' '
			' '
			' '
			' '
			' '
			' '
			' '
			' '
			' ',
		1235
			' '
			' '
			' '
			' '
			' '
			' '
			' '
			' '
			' '
			' '
			' '
			' '
			' '
			' ',
		1236
			' '
			' '
			' '
			' '
			' '
			' '
			' '
			' '
			' '
			' '
			' '
			' '
			' ',
		1237
			' '
			' '
			' '
			' '
			' '
			' '
			' '
			' '
			' '
			' '
			' '
			' '
			' ',
		1238
			' '
			' '
			' '
			' '
			' '
			' '
			' '
			' '
			' '
			' '
			' '
			' '
			' '
			' ',
		1239
			' '
			' '
			' '
			' '
			' '
			' '
			' '
			' '
			' '
			' '
			' '
			' ',
		1240
			' '
			' '
			' '
			' '
			' '
			' '
			' '
			' '
			' '
			' '
			' '
			' '
			' '
			' ',
		1241
			' '
			' '
			' '
			' '
			' '
			' '
			' '
			' '
			' '
			' '
			' ',
		1242
			' '
			' '
			' '
			' '
			' '
			' '
			' '
			' '
			' '
			' '
			' '
			' '
			' '
			' ',
		1243
			' '
			' '
			' '
			' '
			' '
			' '
			' '
			' '
			' '
			' '
			' '
			' '
			' '
			' ',
		1244
			' '
			' '
			' '
			' '
			' '
			' '
			' '
			' '
			' '
			' '
			' '
			' ',
		1245
			' '
			' '
			' '
			' '
			' '
			' '
			' '
			' '
			' '
			' '
			' '
			' '
			' '
			' ',
		1246
			' '
			' '
			' '
			' '
			' '
			' '
			' '
			' '
			' '
			' '
			' '
			' '
			' ',
		1247
			' '
			' '
			' '
			' '
			' '
			' '
			' '
			' '
			' '
			' '
			' '
			' '
			' ',
		1248
			' '
			' '
			' '
			' '
			' '
			' '
			' '
			' '
			' '
			' '
			' '
			' '
			' '
			' ',
		1249
			' '
			' '
			' '
			' '
			' '
			' '
			' '
			' '
			' '
			' '
			' '
			' '
			' '
			' ',
		1250
			' '
			' '
			' '
			' '
			' '
			' '
			' '
			' '
			' '
			' '
			' '
			' '
			' '
			' ',
		1251
			' '
			' '
			' '
			' '
			' '
			' '
			' '
			' '
			' '
			' '
			' '
			' '
			' '
			' ',
		1252
			' '
			' '
			' '
			' '
			' '
			' '
			' '
			' '
			' '
			' '
			' '
			' '
			' ',
		1253
			' '
			' '
			' '
			' '
			' '
			' '
			' '
			' '
			' '
			' '
			' '
			' '
			' '
			' ',
		1254
			' '
			' '
			' '
			' '
			' '
			' '
			' '
			' '
			' '
			' '
			' '
			' '
			' '
			' ',
		1255
			' '
			' '
			' '
			' '
			' '
			' '
			' '
			' '
			' '
			' '
			' '
			' '
			' '
			' ',
		1256
			' '
			' '
			' '
			' '
			' '
			' '
			' '
			' '
			' '
			' '
			' '
			' '
			' '
			' ',
		1257
			' '
			' '
			' '
			' '
			' '
			' '
			' '
			' '
			' '
			' '
			' '
			' '
			' '
			' ',
		1258
			' '
			' '
			' '
			' '
			' '
			' '
			' '
			' '
			' '
			' '
			' ',
		1259
			' '
			' '
			' '
			' '
			' '
			' '
			' '
			' '
			' '
			' '
			' '
			' '
			' ',
		1260
			' '
			' '
			' '
			' '
			' '
			' '
			' '
			' '
			' '
			' '
			' '
			' '
			' '
			' ',
		1261
			' '
			' '
			' '
			' '
			' '
			' '
			' '
			' '
			' '
			' '
			' '
			' '
			' ',
		1262
			' '
			' '
			' '
			' '
			' '
			' '
			' '
			' '
			' '
			' '
			' '
			' ',
		1263
			' '
			' '
			' '
			' '
			' '
			' '
			' '
			' '
			' '
			' '
			' '
			' '
			' ',
		1264
			' '
			' '
			' '
			' '
			' '
			' '
			' '
			' '
			' '
			' '
			' '
			' '
			' '
			' ',
		1265
			' '
			' '
			' '
			' '
			' '
			' '
			' '
			' '
			' '
			' '
			' '
			' '
			' '
			' ',
		1266
			' '
			' '
			' '
			' '
			' '
			' '
			' '
			' '
			' '
			' '
			' '
			' '
			' '
			' ',
		1267
			' '
			' '
			' '
			' '
			' '
			' '
			' '
			' '
			' '
			' '
			' '
			' '
			' ',
		1268
			' '
			' '
			' '
			' '
			' '
			' '
			' '
			' '
			' '
			' '
			' '
			' '
			' ',
		1269
			' '
			' '
			' '
			' '
			' '
			' '
			' '
			' '
			' '
			' '
			' '
			' '
			' '
			' ',
		1270
			' '
			' '
			' '
			' '
			' '
			' '
			' '
			' '
			' '
			' '
			' '
			' '
			' ',
		1271
			' '
			' '
			' '
			' '
			' '
			' '
			' '
			' '
			' '
			' '
			' '
			' '
			' '
			' ',
		1272
			' '
			' '
			' '
			' '
			' '
			' '
			' '
			' '
			' '
			' '
			' '
			' '
			' '
			' ',
		1273
			' '
			' '
			' '
			' '
			' '
			' '
			' '
			' '
			' '
			' '
			' '
			' '
			' '
			' ',
		1274
			' '
			' '
			' '
			' '
			' '
			' '
			' '
			' '
			' '
			' '
			' '
			' '
			' ',
		1275
			' '
			' '
			' '
			' '
			' '
			' '
			' '
			' '
			' '
			' '
			' '
			' '
			' '
			' ',
		1276
			' '
			' '
			' '
			' '
			' '
			' '
			' '
			' '
			' '
			' '
			' '
			' '
			' '
			' ',
		1277
			' '
			' '
			' '
			' '
			' '
			' '
			' '
			' '
			' '
			' '
			' '
			' '
			' '
			' ',
		1278
			' '
			' '
			' '
			' '
			' '
			' '
			' '
			' '
			' '
			' '
			' '
			' '
			' ',
		1279
			' '
			' '
			' '
			' '
			' '
			' '
			' '
			' '
			' '
			' '
			' ',
		1280
			' '
			' '
			' '
			' '
			' '
			' '
			' '
			' '
			' '
			' '
			' ',
		1281
			' '
			' '
			' '
			' '
			' '
			' '
			' '
			' '
			' '
			' '
			' '
			' '
			' '
			' ',
		1282
			' '
			' '
			' '
			' '
			' '
			' '
			' '
			' '
			' '
			' '
			' '
			' '
			' '
			' ',
		1283
			' '
			' '
			' '
			' '
			' '
			' '
			' '
			' '
			' '
			' '
			' '
			' ',
		1284
			' '
			' '
			' '
			' '
			' '
			' '
			' '
			' '
			' '
			' '
			' '
			' '
			' '
			' ',
		1285
			' '
			' '
			' '
			' '
			' '
			' '
			' '
			' '
			' '
			' '
			' '
			' '
			' ',
		1286
			' '
			' '
			' '
			' '
			' '
			' '
			' '
			' '
			' '
			' '
			' ',
		1287
			' '
			' '
			' '
			' '
			' '
			' '
			' '
			' '
			' '
			' '
			' '
			' '
			' ',
		1288
			' '
			' '
			' '
			' '
			' '
			' '
			' '
			' '
			' '
			' '
			' '
			' '
			' ',
		1289
			' '
			' '
			' '
			' '
			' '
			' '
			' '
			' '
			' '
			' '
			' '
			' '
			' '
			' ',
		1290
			' '
			' '
			' '
			' '
			' '
			' '
			' '
			' '
			' '
			' '
			' '
			' '
			' '
			' ',
		1291
			' '
			' '
			' '
			' '
			' '
			' '
			' '
			' '
			' '
			' '
			' '
			' '
			' '
			' ',
		1292
			' '
			' '
			' '
			' '
			' '
			' '
			' '
			' '
			' '
			' '
			' '
			' '
			' '
			' ',
		1293
			' '
			' '
			' '
			' '
			' '
			' '
			' '
			' '
			' '
			' '
			' '
			' '
			' '
			' ',
		1294
			' '
			' '
			' '
			' '
			' '
			' '
			' '
			' '
			' '
			' '
			' '
			' ',
		1295
			' '
			' '
			' '
			' '
			' '
			' '
			' '
			' '
			' '
			' '
			' '
			' '
			' ',
		1296
			' '
			' '
			' '
			' '
			' '
			' '
			' '
			' '
			' '
			' '
			' '
			' '
			' ',
		1297
			' '
			' '
			' '
			' '
			' '
			' '
			' '
			' '
			' '
			' '
			' '
			' '
			' '
			' ',
		1298
			' '
			' '
			' '
			' '
			' '
			' '
			' '
			' '
			' '
			' '
			' '
			' ',
		1299
			' '
			' '
			' '
			' '
			' '
			' '
			' '
			' '
			' '
			' '
			' '
			' '
			' '
			' ',
		1300
			' '
			' '
			' '
			' '
			' '
			' '
			' '
			' '
			' '
			' '
			' '
			' '
			' '
			' ',
		1301
			' '
			' '
			' '
			' '
			' '
			' '
			' '
			' '
			' '
			' '
			' '
			' '
			' '
			' ',
		1302
			' '
			' '
			' '
			' '
			' '
			' '
			' '
			' '
			' '
			' '
			' '
			' '
			' '
			' ',
		1303
			' '
			' '
			' '
			' '
			' '
			' '
			' '
			' '
			' '
			' '
			' '
			' '
			' '
			' ',
		1304
			' '
			' '
			' '
			' '
			' '
			' '
			' '
			' '
			' '
			' '
			' '
			' '
			' '
			' ',
		1305
			' '
			' '
			' '
			' '
			' '
			' '
			' '
			' '
			' '
			' '
			' '
			' '
			' ',
		1306
			' '
			' '
			' '
			' '
			' '
			' '
			' '
			' '
			' '
			' '
			' ',
		1307
			' '
			' '
			' '
			' '
			' '
			' '
			' '
			' '
			' '
			' '
			' '
			' '
			' ',
		1308
			' '
			' '
			' '
			' '
			' '
			' '
			' '
			' '
			' '
			' '
			' '
			' '
			' '
			' ',
		1309
			' '
			' '
			' '
			' '
			' '
			' '
			' '
			' '
			' '
			' '
			' '
			' '
			' '
			' ',
		1310
			' '
			' '
			' '
			' '
			' '
			' '
			' '
			' '
			' '
			' '
			' '
			' '
			' '
			' ',
		1311
			' '
			' '
			' '
			' '
			' '
			' '
			' '
			' '
			' '
			' '
			' '
			' '
			' '
			' ',
		1312
			' '
			' '
			' '
			' '
			' '
			' '
			' '
			' '
			' '
			' '
			' '
			' ',
		1313
			' '
			' '
			' '
			' '
			' '
			' '
			' '
			' '
			' '
			' '
			' '
			' '
			' '
			' ',
		1314
			' '
			' '
			' '
			' '
			' '
			' '
			' '
			' '
			' '
			' '
			' '
			' '
			' '
			' ',
		1315
			' '
			' '
			' '
			' '
			' '
			' '
			' '
			' '
			' '
			' '
			' '
			' '
			' ',
		1316
			' '
			' '
			' '
			' '
			' '
			' '
			' '
			' '
			' '
			' '
			' '
			' '
			' '
			' ',
		1317
			' '
			' '
			' '
			' '
			' '
			' '
			' '
			' '
			' '
			' '
			' '
			' '
			' '
			' ',
		1318
			' '
			' '
			' '
			' '
			' '
			' '
			' '
			' '
			' '
			' '
			' '
			' '
			' '
			' ',
		1319
			' '
			' '
			' '
			' '
			' '
			' '
			' '
			' '
			' '
			' '
			' '
			' '
			' '
			' ',
		1320
			' '
			' '
			' '
			' '
			' '
			' '
			' '
			' '
			' '
			' '
			' '
			' '
			' '
			' ',
		1321
			' '
			' '
			' '
			' '
			' '
			' '
			' '
			' '
			' '
			' '
			' '
			' '
			' '
			' ',
		1322
			' '
			' '
			' '
			' '
			' '
			' '
			' '
			' '
			' '
			' '
			' '
			' ',
		1323
			' '
			' '
			' '
			' '
			' '
			' '
			' '
			' '
			' '
			' '
			' '
			' '
			' '
			' ',
		1324
			' '
			' '
			' '
			' '
			' '
			' '
			' '
			' '
			' '
			' '
			' '
			' '
			' ',
		1325
			' '
			' '
			' '
			' '
			' '
			' '
			' '
			' '
			' '
			' '
			' '
			' '
			' ',
		1326
			' '
			' '
			' '
			' '
			' '
			' '
			' '
			' '
			' '
			' '
			' '
			' '
			' ',
		1327
			' '
			' '
			' '
			' '
			' '
			' '
			' '
			' '
			' '
			' '
			' '
			' '
			' '
			' ',
		1328
			' '
			' '
			' '
			' '
			' '
			' '
			' '
			' '
			' '
			' '
			' '
			' '
			' '
			' ',
		1329
			' '
			' '
			' '
			' '
			' '
			' '
			' '
			' '
			' '
			' '
			' '
			' '
			' '
			' ',
		1330
			' '
			' '
			' '
			' '
			' '
			' '
			' '
			' '
			' '
			' '
			' '
			' '
			' ',
		1331
			' '
			' '
			' '
			' '
			' '
			' '
			' '
			' '
			' '
			' '
			' '
			' '
			' '
			' ',
		1332
			' '
			' '
			' '
			' '
			' '
			' '
			' '
			' '
			' '
			' '
			' '
			' '
			' '
			' ',
		1333
			' '
			' '
			' '
			' '
			' '
			' '
			' '
			' '
			' '
			' '
			' '
			' '
			' ',
		1334
			' '
			' '
			' '
			' '
			' '
			' '
			' '
			' '
			' '
			' '
			' '
			' '
			' ',
		1335
			' '
			' '
			' '
			' '
			' '
			' '
			' '
			' '
			' '
			' '
			' '
			' '
			' '
			' ',
		1336
			' '
			' '
			' '
			' '
			' '
			' '
			' '
			' '
			' '
			' '
			' '
			' '
			' ',
		1337
			' '
			' '
			' '
			' '
			' '
			' '
			' '
			' '
			' '
			' '
			' '
			' '
			' '
			' ',
		1338
			' '
			' '
			' '
			' '
			' '
			' '
			' '
			' '
			' '
			' '
			' '
			' '
			' '
			' ',
		1339
			' '
			' '
			' '
			' '
			' '
			' '
			' '
			' '
			' '
			' '
			' '
			' '
			' '
			' ',
		1340
			' '
			' '
			' '
			' '
			' '
			' '
			' '
			' '
			' '
			' '
			' '
			' '
			' '
			' ',
		1341
			' '
			' '
			' '
			' '
			' '
			' '
			' '
			' '
			' '
			' '
			' '
			' '
			' '
			' ',
		1342
			' '
			' '
			' '
			' '
			' '
			' '
			' '
			' '
			' '
			' '
			' '
			' '
			' '
			' ',
		1343
			' '
			' '
			' '
			' '
			' '
			' '
			' '
			' '
			' '
			' '
			' '
			' '
			' ',
		1344
			' '
			' '
			' '
			' '
			' '
			' '
			' '
			' '
			' '
			' '
			' '
			' '
			' '
			' ',
		1345
			' '
			' '
			' '
			' '
			' '
			' '
			' '
			' '
			' '
			' '
			' '
			' '
			' '
			' ',
		1346
			' '
			' '
			' '
			' '
			' '
			' '
			' '
			' '
			' '
			' '
			' '
			' '
			' '
			' ',
		1347
			' '
			' '
			' '
			' '
			' '
			' '
			' '
			' '
			' '
			' '
			' '
			' '
			' '
			' ',
		1348
			' '
			' '
			' '
			' '
			' '
			' '
			' '
			' '
			' '
			' '
			' '
			' '
			' '
			' ',
		1349
			' '
			' '
			' '
			' '
			' '
			' '
			' '
			' '
			' '
			' '
			' '
			' '
			' '
			' ',
		1350
			' '
			' '
			' '
			' '
			' '
			' '
			' '
			' '
			' '
			' '
			' '
			' '
			' '
			' ',
		1351
			' '
			' '
			' '
			' '
			' '
			' '
			' '
			' '
			' '
			' '
			' '
			' '
			' '
			' ',
		1352
			' '
			' '
			' '
			' '
			' '
			' '
			' '
			' '
			' '
			' '
			' '
			' '
			' '
			' ',
		1353
			' '
			' '
			' '
			' '
			' '
			' '
			' '
			' '
			' '
			' '
			' '
			' '
			' '
			' ',
		1354
			' '
			' '
			' '
			' '
			' '
			' '
			' '
			' '
			' '
			' '
			' '
			' '
			' '
			' ',
		1355
			' '
			' '
			' '
			' '
			' '
			' '
			' '
			' '
			' '
			' '
			' '
			' '
			' '
			' ',
		1356
			' '
			' '
			' '
			' '
			' '
			' '
			' '
			' '
			' '
			' '
			' '
			' '
			' '
			' ',
		1357
			' '
			' '
			' '
			' '
			' '
			' '
			' '
			' '
			' '
			' '
			' '
			' '
			' ',
		1358
			' '
			' '
			' '
			' '
			' '
			' '
			' '
			' '
			' '
			' '
			' '
			' '
			' '
			' ',
		1359
			' '
			' '
			' '
			' '
			' '
			' '
			' '
			' '
			' '
			' '
			' '
			' '
			' '
			' ',
		1360
			' '
			' '
			' '
			' '
			' '
			' '
			' '
			' '
			' '
			' '
			' '
			' '
			' ',
		1361
			' '
			' '
			' '
			' '
			' '
			' '
			' '
			' '
			' '
			' '
			' '
			' '
			' '
			' ',
		1362
			' '
			' '
			' '
			' '
			' '
			' '
			' '
			' '
			' '
			' '
			' '
			' '
			' ',
		1363
			' '
			' '
			' '
			' '
			' '
			' '
			' '
			' '
			' '
			' '
			' '
			' '
			' ',
		1364
			' '
			' '
			' '
			' '
			' '
			' '
			' '
			' '
			' '
			' '
			' '
			' '
			' ',
		1365
			' '
			' '
			' '
			' '
			' '
			' '
			' '
			' '
			' '
			' '
			' '
			' '
			' '
			' ',
		1366
			' '
			' '
			' '
			' '
			' '
			' '
			' '
			' '
			' '
			' '
			' '
			' '
			' '
			' ',
		1367
			' '
			' '
			' '
			' '
			' '
			' '
			' '
			' '
			' '
			' '
			' '
			' '
			' '
			' ',
		1368
			' '
			' '
			' '
			' '
			' '
			' '
			' '
			' '
			' '
			' '
			' '
			' '
			' ',
		1369
			' '
			' '
			' '
			' '
			' '
			' '
			' '
			' '
			' '
			' '
			' '
			' '
			' ',
		1370
			' '
			' '
			' '
			' '
			' '
			' '
			' '
			' '
			' '
			' '
			' '
			' '
			' '
			' ',
		1371
			' '
			' '
			' '
			' '
			' '
			' '
			' '
			' '
			' '
			' '
			' '
			' '
			' '
			' ',
		1372
			' '
			' '
			' '
			' '
			' '
			' '
			' '
			' '
			' '
			' '
			' '
			' '
			' '
			' ',
		1373
			' '
			' '
			' '
			' '
			' '
			' '
			' '
			' '
			' '
			' '
			' '
			' '
			' '
			' ',
		1374
			' '
			' '
			' '
			' '
			' '
			' '
			' '
			' '
			' '
			' '
			' '
			' '
			' '
			' ',
		1375
			' '
			' '
			' '
			' '
			' '
			' '
			' '
			' '
			' '
			' '
			' ',
		1376
			' '
			' '
			' '
			' '
			' '
			' '
			' '
			' '
			' '
			' '
			' '
			' '
			' '
			' ',
		1377
			' '
			' '
			' '
			' '
			' '
			' '
			' '
			' '
			' '
			' '
			' '
			' '
			' ',
		1378
			' '
			' '
			' '
			' '
			' '
			' '
			' '
			' '
			' '
			' '
			' '
			' '
			' '
			' ',
		1379
			' '
			' '
			' '
			' '
			' '
			' '
			' '
			' '
			' '
			' '
			' '
			' '
			' '
			' ',
		1380
			' '
			' '
			' '
			' '
			' '
			' '
			' '
			' '
			' '
			' '
			' '
			' '
			' '
			' ',
		1381
			' '
			' '
			' '
			' '
			' '
			' '
			' '
			' '
			' '
			' '
			' '
			' '
			' '
			' ',
		1382
			' '
			' '
			' '
			' '
			' '
			' '
			' '
			' '
			' '
			' '
			' '
			' '
			' '
			' ',
		1383
			' '
			' '
			' '
			' '
			' '
			' '
			' '
			' '
			' '
			' '
			' '
			' '
			' '
			' ',
		1384
			' '
			' '
			' '
			' '
			' '
			' '
			' '
			' '
			' '
			' '
			' '
			' '
			' '
			' ',
		1385
			' '
			' '
			' '
			' '
			' '
			' '
			' '
			' '
			' '
			' '
			' '
			' '
			' '
			' ',
		1386
			' '
			' '
			' '
			' '
			' '
			' '
			' '
			' '
			' '
			' '
			' '
			' '
			' '
			' ',
		1387
			' '
			' '
			' '
			' '
			' '
			' '
			' '
			' '
			' '
			' '
			' ',
		1388
			' '
			' '
			' '
			' '
			' '
			' '
			' '
			' '
			' '
			' '
			' '
			' '
			' ',
		1389
			' '
			' '
			' '
			' '
			' '
			' '
			' '
			' '
			' '
			' '
			' '
			' '
			' '
			' ',
		1390
			' '
			' '
			' '
			' '
			' '
			' '
			' '
			' '
			' '
			' '
			' '
			' '
			' '
			' ',
		1391
			' '
			' '
			' '
			' '
			' '
			' '
			' '
			' '
			' '
			' '
			' '
			' '
			' '
			' ',
		1392
			' '
			' '
			' '
			' '
			' '
			' '
			' '
			' '
			' '
			' '
			' '
			' '
			' '
			' ',
		1393
			' '
			' '
			' '
			' '
			' '
			' '
			' '
			' '
			' '
			' '
			' '
			' '
			' '
			' ',
		1394
			' '
			' '
			' '
			' '
			' '
			' '
			' '
			' '
			' '
			' '
			' '
			' '
			' '
			' ',
		1395
			' '
			' '
			' '
			' '
			' '
			' '
			' '
			' '
			' '
			' '
			' '
			' ',
		1396
			' '
			' '
			' '
			' '
			' '
			' '
			' '
			' '
			' '
			' '
			' '
			' '
			' '
			' ',
		1397
			' '
			' '
			' '
			' '
			' '
			' '
			' '
			' '
			' '
			' '
			' '
			' '
			' '
			' ',
		1398
			' '
			' '
			' '
			' '
			' '
			' '
			' '
			' '
			' '
			' '
			' '
			' '
			' '
			' ',
		1399
			' '
			' '
			' '
			' '
			' '
			' '
			' '
			' '
			' '
			' '
			' '
			' '
			' '
			' ',
		1400
			' '
			' '
			' '
			' '
			' '
			' '
			' '
			' '
			' '
			' '
			' '
			' '
			' ',
		1401
			' '
			' '
			' '
			' '
			' '
			' '
			' '
			' '
			' '
			' '
			' '
			' '
			' ',
		1402
			' '
			' '
			' '
			' '
			' '
			' '
			' '
			' '
			' '
			' '
			' '
			' '
			' ',
		1403
			' '
			' '
			' '
			' '
			' '
			' '
			' '
			' '
			' '
			' '
			' '
			' '
			' '
			' ',
		1404
			' '
			' '
			' '
			' '
			' '
			' '
			' '
			' '
			' '
			' '
			' '
			' '
			' '
			' ',
		1405
			' '
			' '
			' '
			' '
			' '
			' '
			' '
			' '
			' '
			' '
			' '
			' '
			' '
			' ',
		1406
			' '
			' '
			' '
			' '
			' '
			' '
			' '
			' '
			' '
			' '
			' '
			' '
			' '
			' ',
		1407
			' '
			' '
			' '
			' '
			' '
			' '
			' '
			' '
			' '
			' '
			' '
			' '
			' '
			' ',
		1408
			' '
			' '
			' '
			' '
			' '
			' '
			' '
			' '
			' '
			' '
			' '
			' '
			' ',
		1409
			' '
			' '
			' '
			' '
			' '
			' '
			' '
			' '
			' '
			' '
			' '
			' '
			' '
			' ',
		1410
			' '
			' '
			' '
			' '
			' '
			' '
			' '
			' '
			' '
			' '
			' '
			' '
			' '
			' ',
		1411
			' '
			' '
			' '
			' '
			' '
			' '
			' '
			' '
			' '
			' '
			' '
			' ',
		1412
			' '
			' '
			' '
			' '
			' '
			' '
			' '
			' '
			' '
			' '
			' '
			' ',
		1413
			' '
			' '
			' '
			' '
			' '
			' '
			' '
			' '
			' '
			' '
			' '
			' '
			' '
			' ',
		1414
			' '
			' '
			' '
			' '
			' '
			' '
			' '
			' '
			' '
			' '
			' '
			' '
			' '
			' ',
		1415
			' '
			' '
			' '
			' '
			' '
			' '
			' '
			' '
			' '
			' '
			' '
			' '
			' '
			' ',
		1416
			' '
			' '
			' '
			' '
			' '
			' '
			' '
			' '
			' '
			' '
			' '
			' '
			' '
			' ',
		1417
			' '
			' '
			' '
			' '
			' '
			' '
			' '
			' '
			' '
			' '
			' '
			' '
			' ',
		1418
			' '
			' '
			' '
			' '
			' '
			' '
			' '
			' '
			' '
			' '
			' '
			' '
			' '
			' ',
		1419
			' '
			' '
			' '
			' '
			' '
			' '
			' '
			' '
			' '
			' '
			' '
			' '
			' '
			' ',
		1420
			' '
			' '
			' '
			' '
			' '
			' '
			' '
			' '
			' '
			' '
			' '
			' '
			' ',
		1421
			' '
			' '
			' '
			' '
			' '
			' '
			' '
			' '
			' '
			' '
			' '
			' '
			' '
			' ',
		1422
			' '
			' '
			' '
			' '
			' '
			' '
			' '
			' '
			' '
			' '
			' '
			' '
			' '
			' ',
		1423
			' '
			' '
			' '
			' '
			' '
			' '
			' '
			' '
			' '
			' '
			' ',
		1424
			' '
			' '
			' '
			' '
			' '
			' '
			' '
			' '
			' '
			' '
			' '
			' '
			' '
			' ',
		1425
			' '
			' '
			' '
			' '
			' '
			' '
			' '
			' '
			' '
			' '
			' '
			' '
			' ',
		1426
			' '
			' '
			' '
			' '
			' '
			' '
			' '
			' '
			' '
			' '
			' '
			' '
			' '
			' ',
		1427
			' '
			' '
			' '
			' '
			' '
			' '
			' '
			' '
			' '
			' '
			' '
			' '
			' ',
		1428
			' '
			' '
			' '
			' '
			' '
			' '
			' '
			' '
			' '
			' '
			' '
			' '
			' '
			' ',
		1429
			' '
			' '
			' '
			' '
			' '
			' '
			' '
			' '
			' '
			' '
			' '
			' '
			' ',
		1430
			' '
			' '
			' '
			' '
			' '
			' '
			' '
			' '
			' '
			' '
			' '
			' '
			' '
			' ',
		1431
			' '
			' '
			' '
			' '
			' '
			' '
			' '
			' '
			' '
			' '
			' '
			' '
			' '
			' ',
		1432
			' '
			' '
			' '
			' '
			' '
			' '
			' '
			' '
			' '
			' '
			' '
			' ',
		1433
			' '
			' '
			' '
			' '
			' '
			' '
			' '
			' '
			' '
			' '
			' '
			' '
			' '
			' ',
		1434
			' '
			' '
			' '
			' '
			' '
			' '
			' '
			' '
			' '
			' '
			' '
			' '
			' '
			' ',
		1435
			' '
			' '
			' '
			' '
			' '
			' '
			' '
			' '
			' '
			' '
			' '
			' '
			' '
			' ',
		1436
			' '
			' '
			' '
			' '
			' '
			' '
			' '
			' '
			' '
			' '
			' ',
		1437
			' '
			' '
			' '
			' '
			' '
			' '
			' '
			' '
			' '
			' '
			' '
			' '
			' '
			' ',
		1438
			' '
			' '
			' '
			' '
			' '
			' '
			' '
			' '
			' '
			' '
			' '
			' '
			' '
			' ',
		1439
			' '
			' '
			' '
			' '
			' '
			' '
			' '
			' '
			' '
			' '
			' '
			' '
			' '
			' ',
		1440
			' '
			' '
			' '
			' '
			' '
			' '
			' '
			' '
			' '
			' '
			' '
			' '
			' '
			' ',
		1441
			' '
			' '
			' '
			' '
			' '
			' '
			' '
			' '
			' '
			' '
			' '
			' '
			' '
			' ',
		1442
			' '
			' '
			' '
			' '
			' '
			' '
			' '
			' '
			' '
			' '
			' ',
		1443
			' '
			' '
			' '
			' '
			' '
			' '
			' '
			' '
			' '
			' '
			' '
			' '
			' '
			' ',
		1444
			' '
			' '
			' '
			' '
			' '
			' '
			' '
			' '
			' '
			' '
			' ',
		1445
			' '
			' '
			' '
			' '
			' '
			' '
			' '
			' '
			' '
			' '
			' '
			' '
			' '
			' ',
		1446
			' '
			' '
			' '
			' '
			' '
			' '
			' '
			' '
			' '
			' '
			' '
			' '
			' '
			' ',
		1447
			' '
			' '
			' '
			' '
			' '
			' '
			' '
			' '
			' '
			' '
			' '
			' '
			' '
			' ',
		1448
			' '
			' '
			' '
			' '
			' '
			' '
			' '
			' '
			' '
			' '
			' '
			' '
			' '
			' ',
		1449
			' '
			' '
			' '
			' '
			' '
			' '
			' '
			' '
			' '
			' '
			' '
			' '
			' '
			' ',
		1450
			' '
			' '
			' '
			' '
			' '
			' '
			' '
			' '
			' '
			' '
			' '
			' '
			' '
			' ',
		1451
			' '
			' '
			' '
			' '
			' '
			' '
			' '
			' '
			' '
			' '
			' '
			' '
			' '
			' ',
		1452
			' '
			' '
			' '
			' '
			' '
			' '
			' '
			' '
			' '
			' '
			' '
			' '
			' '
			' ',
		1453
			' '
			' '
			' '
			' '
			' '
			' '
			' '
			' '
			' '
			' '
			' '
			' '
			' ',
		1454
			' '
			' '
			' '
			' '
			' '
			' '
			' '
			' '
			' '
			' '
			' '
			' '
			' '
			' ',
		1455
			' '
			' '
			' '
			' '
			' '
			' '
			' '
			' '
			' '
			' '
			' '
			' '
			' '
			' ',
		1456
			' '
			' '
			' '
			' '
			' '
			' '
			' '
			' '
			' '
			' '
			' ',
		1457
			' '
			' '
			' '
			' '
			' '
			' '
			' '
			' '
			' '
			' '
			' '
			' '
			' '
			' ',
		1458
			' '
			' '
			' '
			' '
			' '
			' '
			' '
			' '
			' '
			' '
			' '
			' '
			' '
			' ',
		1459
			' '
			' '
			' '
			' '
			' '
			' '
			' '
			' '
			' '
			' '
			' '
			' ',
		1460
			' '
			' '
			' '
			' '
			' '
			' '
			' '
			' '
			' '
			' '
			' '
			' '
			' ',
		1461
			' '
			' '
			' '
			' '
			' '
			' '
			' '
			' '
			' '
			' '
			' '
			' '
			' ',
		1462
			' '
			' '
			' '
			' '
			' '
			' '
			' '
			' '
			' '
			' '
			' '
			' ',
		1463
			' '
			' '
			' '
			' '
			' '
			' '
			' '
			' '
			' '
			' '
			' '
			' ',
		1464
			' '
			' '
			' '
			' '
			' '
			' '
			' '
			' '
			' '
			' '
			' '
			' '
			' '
			' ',
		1465
			' '
			' '
			' '
			' '
			' '
			' '
			' '
			' '
			' '
			' '
			' '
			' ',
		1466
			' '
			' '
			' '
			' '
			' '
			' '
			' '
			' '
			' '
			' '
			' '
			' '
			' ',
		1467
			' '
			' '
			' '
			' '
			' '
			' '
			' '
			' '
			' '
			' '
			' '
			' '
			' ',
		1468
			' '
			' '
			' '
			' '
			' '
			' '
			' '
			' '
			' '
			' '
			' '
			' ',
		1469
			' '
			' '
			' '
			' '
			' '
			' '
			' '
			' '
			' '
			' '
			' '
			' '
			' '
			' ',
		1470
			' '
			' '
			' '
			' '
			' '
			' '
			' '
			' '
			' '
			' '
			' '
			' '
			' '
			' ',
		1471
			' '
			' '
			' '
			' '
			' '
			' '
			' '
			' '
			' '
			' '
			' '
			' '
			' ',
		1472
			' '
			' '
			' '
			' '
			' '
			' '
			' '
			' '
			' '
			' '
			' '
			' '
			' '
			' ',
		1473
			' '
			' '
			' '
			' '
			' '
			' '
			' '
			' '
			' '
			' '
			' '
			' '
			' '
			' ',
		1474
			' '
			' '
			' '
			' '
			' '
			' '
			' '
			' '
			' '
			' '
			' '
			' ',
		1475
			' '
			' '
			' '
			' '
			' '
			' '
			' '
			' '
			' '
			' '
			' '
			' '
			' '
			' ',
		1476
			' '
			' '
			' '
			' '
			' '
			' '
			' '
			' '
			' '
			' '
			' '
			' '
			' '
			' ',
		1477
			' '
			' '
			' '
			' '
			' '
			' '
			' '
			' '
			' '
			' '
			' ',
		1478
			' '
			' '
			' '
			' '
			' '
			' '
			' '
			' '
			' '
			' '
			' '
			' '
			' ',
		1479
			' '
			' '
			' '
			' '
			' '
			' '
			' '
			' '
			' '
			' '
			' '
			' '
			' '
			' ',
		1480
			' '
			' '
			' '
			' '
			' '
			' '
			' '
			' '
			' '
			' '
			' '
			' '
			' '
			' ',
		1481
			' '
			' '
			' '
			' '
			' '
			' '
			' '
			' '
			' '
			' '
			' '
			' '
			' '
			' ',
		1482
			' '
			' '
			' '
			' '
			' '
			' '
			' '
			' '
			' '
			' '
			' '
			' '
			' '
			' ',
		1483
			' '
			' '
			' '
			' '
			' '
			' '
			' '
			' '
			' '
			' '
			' '
			' '
			' '
			' ',
		1484
			' '
			' '
			' '
			' '
			' '
			' '
			' '
			' '
			' '
			' '
			' '
			' '
			' '
			' ',
		1485
			' '
			' '
			' '
			' '
			' '
			' '
			' '
			' '
			' '
			' '
			' '
			' '
			' '
			' ',
		1486
			' '
			' '
			' '
			' '
			' '
			' '
			' '
			' '
			' '
			' '
			' '
			' '
			' ',
		1487
			' '
			' '
			' '
			' '
			' '
			' '
			' '
			' '
			' '
			' '
			' '
			' '
			' '
			' ',
		1488
			' '
			' '
			' '
			' '
			' '
			' '
			' '
			' '
			' '
			' '
			' '
			' '
			' '
			' ',
		1489
			' '
			' '
			' '
			' '
			' '
			' '
			' '
			' '
			' '
			' '
			' '
			' '
			' '
			' ',
		1490
			' '
			' '
			' '
			' '
			' '
			' '
			' '
			' '
			' '
			' '
			' '
			' '
			' '
			' ',
		1491
			' '
			' '
			' '
			' '
			' '
			' '
			' '
			' '
			' '
			' '
			' '
			' '
			' '
			' ',
		1492
			' '
			' '
			' '
			' '
			' '
			' '
			' '
			' '
			' '
			' '
			' ',
		1493
			' '
			' '
			' '
			' '
			' '
			' '
			' '
			' '
			' '
			' '
			' '
			' '
			' ',
		1494
			' '
			' '
			' '
			' '
			' '
			' '
			' '
			' '
			' '
			' '
			' '
			' '
			' ',
		1495
			' '
			' '
			' '
			' '
			' '
			' '
			' '
			' '
			' '
			' '
			' '
			' '
			' ',
		1496
			' '
			' '
			' '
			' '
			' '
			' '
			' '
			' '
			' '
			' '
			' ',
		1497
			' '
			' '
			' '
			' '
			' '
			' '
			' '
			' '
			' '
			' '
			' '
			' '
			' '
			' ',
		1498
			' '
			' '
			' '
			' '
			' '
			' '
			' '
			' '
			' '
			' '
			' ',
		1499
			' '
			' '
			' '
			' '
			' '
			' '
			' '
			' '
			' '
			' '
			' '
			' '
			' '
			' ',
		1500
			' '
			' '
			' '
			' '
			' '
			' '
			' '
			' '
			' '
			' '
			' '
			' '
			' '
			' ',
		1501
			' '
			' '
			' '
			' '
			' '
			' '
			' '
			' '
			' '
			' '
			' '
			' '
			' ',
		1502
			' '
			' '
			' '
			' '
			' '
			' '
			' '
			' '
			' '
			' '
			' '
			' '
			' ',
		1503
			' '
			' '
			' '
			' '
			' '
			' '
			' '
			' '
			' '
			' '
			' '
			' '
			' '
			' ',
		1504
			' '
			' '
			' '
			' '
			' '
			' '
			' '
			' '
			' '
			' '
			' '
			' '
			' '
			' ',
		1505
			' '
			' '
			' '
			' '
			' '
			' '
			' '
			' '
			' '
			' '
			' '
			' '
			' '
			' ',
		1506
			' '
			' '
			' '
			' '
			' '
			' '
			' '
			' '
			' '
			' '
			' '
			' '
			' ',
		1507
			' '
			' '
			' '
			' '
			' '
			' '
			' '
			' '
			' '
			' '
			' '
			' '
			' '
			' ',
		1508
			' '
			' '
			' '
			' '
			' '
			' '
			' '
			' '
			' '
			' '
			' '
			' '
			' '
			' ',
		1509
			' '
			' '
			' '
			' '
			' '
			' '
			' '
			' '
			' '
			' '
			' '
			' '
			' '
			' ',
		1510
			' '
			' '
			' '
			' '
			' '
			' '
			' '
			' '
			' '
			' '
			' '
			' '
			' '
			' ',
		1511
			' '
			' '
			' '
			' '
			' '
			' '
			' '
			' '
			' '
			' '
			' ',
		1512
			' '
			' '
			' '
			' '
			' '
			' '
			' '
			' '
			' '
			' '
			' '
			' '
			' '
			' ',
		1513
			' '
			' '
			' '
			' '
			' '
			' '
			' '
			' '
			' '
			' '
			' '
			' '
			' ',
		1514
			' '
			' '
			' '
			' '
			' '
			' '
			' '
			' '
			' '
			' '
			' '
			' '
			' ',
		1515
			' '
			' '
			' '
			' '
			' '
			' '
			' '
			' '
			' '
			' '
			' '
			' '
			' '
			' ',
		1516
			' '
			' '
			' '
			' '
			' '
			' '
			' '
			' '
			' '
			' '
			' '
			' ',
		1517
			' '
			' '
			' '
			' '
			' '
			' '
			' '
			' '
			' '
			' '
			' '
			' '
			' ',
		1518
			' '
			' '
			' '
			' '
			' '
			' '
			' '
			' '
			' '
			' '
			' '
			' '
			' '
			' ',
		1519
			' '
			' '
			' '
			' '
			' '
			' '
			' '
			' '
			' '
			' '
			' '
			' '
			' ',
		1520
			' '
			' '
			' '
			' '
			' '
			' '
			' '
			' '
			' '
			' '
			' ',
		1521
			' '
			' '
			' '
			' '
			' '
			' '
			' '
			' '
			' '
			' '
			' '
			' '
			' ',
		1522
			' '
			' '
			' '
			' '
			' '
			' '
			' '
			' '
			' '
			' '
			' '
			' '
			' '
			' ',
		1523
			' '
			' '
			' '
			' '
			' '
			' '
			' '
			' '
			' '
			' '
			' '
			' '
			' '
			' ',
		1524
			' '
			' '
			' '
			' '
			' '
			' '
			' '
			' '
			' '
			' '
			' '
			' '
			' '
			' ',
		1525
			' '
			' '
			' '
			' '
			' '
			' '
			' '
			' '
			' '
			' '
			' ',
		1526
			' '
			' '
			' '
			' '
			' '
			' '
			' '
			' '
			' '
			' '
			' ',
		1527
			' '
			' '
			' '
			' '
			' '
			' '
			' '
			' '
			' '
			' '
			' '
			' '
			' ',
		1528
			' '
			' '
			' '
			' '
			' '
			' '
			' '
			' '
			' '
			' '
			' '
			' '
			' ',
		1529
			' '
			' '
			' '
			' '
			' '
			' '
			' '
			' '
			' '
			' '
			' '
			' ',
		1530
			' '
			' '
			' '
			' '
			' '
			' '
			' '
			' '
			' '
			' '
			' '
			' '
			' '
			' ',
		1531
			' '
			' '
			' '
			' '
			' '
			' '
			' '
			' '
			' '
			' '
			' '
			' '
			' ',
		1532
			' '
			' '
			' '
			' '
			' '
			' '
			' '
			' '
			' '
			' '
			' '
			' ',
		1533
			' '
			' '
			' '
			' '
			' '
			' '
			' '
			' '
			' '
			' '
			' '
			' '
			' '
			' ',
		1534
			' '
			' '
			' '
			' '
			' '
			' '
			' '
			' '
			' '
			' '
			' ',
		1535
			' '
			' '
			' '
			' '
			' '
			' '
			' '
			' '
			' '
			' '
			' '
			' '
			' '
			' ',
		1536
			' '
			' '
			' '
			' '
			' '
			' '
			' '
			' '
			' '
			' '
			' '
			' '
			' ',
		1537
			' '
			' '
			' '
			' '
			' '
			' '
			' '
			' '
			' '
			' '
			' '
			' '
			' '
			' ',
		1538
			' '
			' '
			' '
			' '
			' '
			' '
			' '
			' '
			' '
			' '
			' '
			' ',
		1539
			' '
			' '
			' '
			' '
			' '
			' '
			' '
			' '
			' '
			' '
			' '
			' '
			' '
			' ',
		1540
			' '
			' '
			' '
			' '
			' '
			' '
			' '
			' '
			' '
			' '
			' '
			' '
			' '
			' ',
		1541
			' '
			' '
			' '
			' '
			' '
			' '
			' '
			' '
			' '
			' '
			' '
			' '
			' '
			' ',
		1542
			' '
			' '
			' '
			' '
			' '
			' '
			' '
			' '
			' '
			' '
			' '
			' '
			' '
			' ',
		1543
			' '
			' '
			' '
			' '
			' '
			' '
			' '
			' '
			' '
			' '
			' '
			' '
			' '
			' ',
		1544
			' '
			' '
			' '
			' '
			' '
			' '
			' '
			' '
			' '
			' '
			' '
			' '
			' '
			' ',
		1545
			' '
			' '
			' '
			' '
			' '
			' '
			' '
			' '
			' '
			' '
			' '
			' '
			' '
			' ',
		1546
			' '
			' '
			' '
			' '
			' '
			' '
			' '
			' '
			' '
			' '
			' '
			' '
			' ',
		1547
			' '
			' '
			' '
			' '
			' '
			' '
			' '
			' '
			' '
			' '
			' '
			' '
			' '
			' ',
		1548
			' '
			' '
			' '
			' '
			' '
			' '
			' '
			' '
			' '
			' '
			' '
			' '
			' ',
		1549
			' '
			' '
			' '
			' '
			' '
			' '
			' '
			' '
			' '
			' '
			' '
			' '
			' ',
		1550
			' '
			' '
			' '
			' '
			' '
			' '
			' '
			' '
			' '
			' '
			' '
			' '
			' '
			' ',
		1551
			' '
			' '
			' '
			' '
			' '
			' '
			' '
			' '
			' '
			' '
			' '
			' '
			' '
			' ',
		1552
			' '
			' '
			' '
			' '
			' '
			' '
			' '
			' '
			' '
			' '
			' '
			' ',
		1553
			' '
			' '
			' '
			' '
			' '
			' '
			' '
			' '
			' '
			' '
			' '
			' '
			' '
			' ',
		1554
			' '
			' '
			' '
			' '
			' '
			' '
			' '
			' '
			' '
			' '
			' '
			' '
			' '
			' ',
		1555
			' '
			' '
			' '
			' '
			' '
			' '
			' '
			' '
			' '
			' '
			' '
			' '
			' '
			' ',
		1556
			' '
			' '
			' '
			' '
			' '
			' '
			' '
			' '
			' '
			' '
			' '
			' '
			' '
			' ',
		1557
			' '
			' '
			' '
			' '
			' '
			' '
			' '
			' '
			' '
			' '
			' '
			' '
			' '
			' ',
		1558
			' '
			' '
			' '
			' '
			' '
			' '
			' '
			' '
			' '
			' '
			' '
			' '
			' '
			' ',
		1559
			' '
			' '
			' '
			' '
			' '
			' '
			' '
			' '
			' '
			' '
			' '
			' '
			' '
			' ',
		1560
			' '
			' '
			' '
			' '
			' '
			' '
			' '
			' '
			' '
			' '
			' '
			' '
			' '
			' ',
		1561
			' '
			' '
			' '
			' '
			' '
			' '
			' '
			' '
			' '
			' '
			' '
			' '
			' '
			' ',
		1562
			' '
			' '
			' '
			' '
			' '
			' '
			' '
			' '
			' '
			' '
			' '
			' '
			' '
			' ',
		1563
			' '
			' '
			' '
			' '
			' '
			' '
			' '
			' '
			' '
			' '
			' '
			' '
			' '
			' ',
		1564
			' '
			' '
			' '
			' '
			' '
			' '
			' '
			' '
			' '
			' '
			' '
			' '
			' ',
		1565
			' '
			' '
			' '
			' '
			' '
			' '
			' '
			' '
			' '
			' '
			' '
			' '
			' '
			' ',
		1566
			' '
			' '
			' '
			' '
			' '
			' '
			' '
			' '
			' '
			' '
			' '
			' '
			' '
			' ',
		1567
			' '
			' '
			' '
			' '
			' '
			' '
			' '
			' '
			' '
			' '
			' '
			' '
			' '
			' ',
		1568
			' '
			' '
			' '
			' '
			' '
			' '
			' '
			' '
			' '
			' '
			' '
			' '
			' '
			' ',
		1569
			' '
			' '
			' '
			' '
			' '
			' '
			' '
			' '
			' '
			' '
			' '
			' '
			' '
			' ',
		1570
			' '
			' '
			' '
			' '
			' '
			' '
			' '
			' '
			' '
			' '
			' '
			' '
			' '
			' ',
		1571
			' '
			' '
			' '
			' '
			' '
			' '
			' '
			' '
			' '
			' '
			' '
			' '
			' '
			' ',
		1572
			' '
			' '
			' '
			' '
			' '
			' '
			' '
			' '
			' '
			' '
			' '
			' '
			' '
			' ',
		1573
			' '
			' '
			' '
			' '
			' '
			' '
			' '
			' '
			' '
			' '
			' '
			' '
			' '
			' ',
		1574
			' '
			' '
			' '
			' '
			' '
			' '
			' '
			' '
			' '
			' '
			' '
			' '
			' ',
		1575
			' '
			' '
			' '
			' '
			' '
			' '
			' '
			' '
			' '
			' '
			' '
			' '
			' ',
		1576
			' '
			' '
			' '
			' '
			' '
			' '
			' '
			' '
			' '
			' '
			' '
			' '
			' '
			' ',
		1577
			' '
			' '
			' '
			' '
			' '
			' '
			' '
			' '
			' '
			' '
			' '
			' '
			' '
			' ',
		1578
			' '
			' '
			' '
			' '
			' '
			' '
			' '
			' '
			' '
			' '
			' '
			' '
			' ',
		1579
			' '
			' '
			' '
			' '
			' '
			' '
			' '
			' '
			' '
			' '
			' '
			' ',
		1580
			' '
			' '
			' '
			' '
			' '
			' '
			' '
			' '
			' '
			' '
			' '
			' ',
		1581
			' '
			' '
			' '
			' '
			' '
			' '
			' '
			' '
			' '
			' '
			' '
			' '
			' '
			' ',
		1582
			' '
			' '
			' '
			' '
			' '
			' '
			' '
			' '
			' '
			' '
			' '
			' '
			' '
			' ',
		1583
			' '
			' '
			' '
			' '
			' '
			' '
			' '
			' '
			' '
			' '
			' '
			' '
			' '
			' ',
		1584
			' '
			' '
			' '
			' '
			' '
			' '
			' '
			' '
			' '
			' '
			' '
			' '
			' ',
		1585
			' '
			' '
			' '
			' '
			' '
			' '
			' '
			' '
			' '
			' '
			' '
			' '
			' '
			' ',
		1586
			' '
			' '
			' '
			' '
			' '
			' '
			' '
			' '
			' '
			' '
			' '
			' '
			' ',
		1587
			' '
			' '
			' '
			' '
			' '
			' '
			' '
			' '
			' '
			' '
			' '
			' '
			' '
			' ',
		1588
			' '
			' '
			' '
			' '
			' '
			' '
			' '
			' '
			' '
			' '
			' '
			' '
			' '
			' ',
		1589
			' '
			' '
			' '
			' '
			' '
			' '
			' '
			' '
			' '
			' '
			' '
			' '
			' '
			' ',
		1590
			' '
			' '
			' '
			' '
			' '
			' '
			' '
			' '
			' '
			' '
			' '
			' '
			' '
			' ',
		1591
			' '
			' '
			' '
			' '
			' '
			' '
			' '
			' '
			' '
			' '
			' '
			' '
			' ',
		1592
			' '
			' '
			' '
			' '
			' '
			' '
			' '
			' '
			' '
			' '
			' '
			' '
			' '
			' ',
		1593
			' '
			' '
			' '
			' '
			' '
			' '
			' '
			' '
			' '
			' '
			' '
			' '
			' '
			' ',
		1594
			' '
			' '
			' '
			' '
			' '
			' '
			' '
			' '
			' '
			' '
			' ',
		1595
			' '
			' '
			' '
			' '
			' '
			' '
			' '
			' '
			' '
			' '
			' ',
		1596
			' '
			' '
			' '
			' '
			' '
			' '
			' '
			' '
			' '
			' '
			' '
			' '
			' '
			' ',
		1597
			' '
			' '
			' '
			' '
			' '
			' '
			' '
			' '
			' '
			' '
			' '
			' '
			' '
			' ',
		1598
			' '
			' '
			' '
			' '
			' '
			' '
			' '
			' '
			' '
			' '
			' '
			' '
			' '
			' ',
		1599
			' '
			' '
			' '
			' '
			' '
			' '
			' '
			' '
			' '
			' '
			' '
			' '
			' '
			' ',
		1600
			' '
			' '
			' '
			' '
			' '
			' '
			' '
			' '
			' '
			' '
			' '
			' '
			' ',
		1601
			' '
			' '
			' '
			' '
			' '
			' '
			' '
			' '
			' '
			' '
			' '
			' '
			' '
			' ',
		1602
			' '
			' '
			' '
			' '
			' '
			' '
			' '
			' '
			' '
			' '
			' '
			' '
			' '
			' ',
		1603
			' '
			' '
			' '
			' '
			' '
			' '
			' '
			' '
			' '
			' '
			' '
			' '
			' '
			' ',
		1604
			' '
			' '
			' '
			' '
			' '
			' '
			' '
			' '
			' '
			' '
			' '
			' '
			' '
			' ',
		1605
			' '
			' '
			' '
			' '
			' '
			' '
			' '
			' '
			' '
			' '
			' '
			' '
			' '
			' ',
		1606
			' '
			' '
			' '
			' '
			' '
			' '
			' '
			' '
			' '
			' '
			' '
			' '
			' '
			' ',
		1607
			' '
			' '
			' '
			' '
			' '
			' '
			' '
			' '
			' '
			' '
			' ',
		1608
			' '
			' '
			' '
			' '
			' '
			' '
			' '
			' '
			' '
			' '
			' '
			' '
			' '
			' ',
		1609
			' '
			' '
			' '
			' '
			' '
			' '
			' '
			' '
			' '
			' '
			' '
			' '
			' '
			' ',
		1610
			' '
			' '
			' '
			' '
			' '
			' '
			' '
			' '
			' '
			' '
			' '
			' '
			' '
			' ',
		1611
			' '
			' '
			' '
			' '
			' '
			' '
			' '
			' '
			' '
			' '
			' '
			' '
			' '
			' ',
		1612
			' '
			' '
			' '
			' '
			' '
			' '
			' '
			' '
			' '
			' '
			' '
			' '
			' '
			' ',
		1613
			' '
			' '
			' '
			' '
			' '
			' '
			' '
			' '
			' '
			' '
			' '
			' '
			' '
			' ',
		1614
			' '
			' '
			' '
			' '
			' '
			' '
			' '
			' '
			' '
			' '
			' '
			' ',
		1615
			' '
			' '
			' '
			' '
			' '
			' '
			' '
			' '
			' '
			' '
			' '
			' ',
		1616
			' '
			' '
			' '
			' '
			' '
			' '
			' '
			' '
			' '
			' '
			' '
			' ',
		1617
			' '
			' '
			' '
			' '
			' '
			' '
			' '
			' '
			' '
			' '
			' '
			' '
			' '
			' ',
		1618
			' '
			' '
			' '
			' '
			' '
			' '
			' '
			' '
			' '
			' '
			' '
			' '
			' '
			' ',
		1619
			' '
			' '
			' '
			' '
			' '
			' '
			' '
			' '
			' '
			' '
			' '
			' '
			' '
			' ',
		1620
			' '
			' '
			' '
			' '
			' '
			' '
			' '
			' '
			' '
			' '
			' '
			' '
			' '
			' ',
		1621
			' '
			' '
			' '
			' '
			' '
			' '
			' '
			' '
			' '
			' '
			' '
			' '
			' '
			' ',
		1622
			' '
			' '
			' '
			' '
			' '
			' '
			' '
			' '
			' '
			' '
			' '
			' '
			' '
			' ',
		1623
			' '
			' '
			' '
			' '
			' '
			' '
			' '
			' '
			' '
			' '
			' '
			' '
			' '
			' ',
		1624
			' '
			' '
			' '
			' '
			' '
			' '
			' '
			' '
			' '
			' '
			' '
			' '
			' '
			' ',
		1625
			' '
			' '
			' '
			' '
			' '
			' '
			' '
			' '
			' '
			' '
			' '
			' ',
		1626
			' '
			' '
			' '
			' '
			' '
			' '
			' '
			' '
			' '
			' '
			' '
			' '
			' '
			' ',
		1627
			' '
			' '
			' '
			' '
			' '
			' '
			' '
			' '
			' '
			' '
			' '
			' '
			' ',
		1628
			' '
			' '
			' '
			' '
			' '
			' '
			' '
			' '
			' '
			' '
			' '
			' '
			' '
			' ',
		1629
			' '
			' '
			' '
			' '
			' '
			' '
			' '
			' '
			' '
			' '
			' '
			' '
			' ',
		1630
			' '
			' '
			' '
			' '
			' '
			' '
			' '
			' '
			' '
			' '
			' '
			' '
			' ',
		1631
			' '
			' '
			' '
			' '
			' '
			' '
			' '
			' '
			' '
			' '
			' '
			' '
			' '
			' ',
		1632
			' '
			' '
			' '
			' '
			' '
			' '
			' '
			' '
			' '
			' '
			' ',
		1633
			' '
			' '
			' '
			' '
			' '
			' '
			' '
			' '
			' '
			' '
			' '
			' '
			' '
			' ',
		1634
			' '
			' '
			' '
			' '
			' '
			' '
			' '
			' '
			' '
			' '
			' '
			' ',
		1635
			' '
			' '
			' '
			' '
			' '
			' '
			' '
			' '
			' '
			' '
			' '
			' '
			' '
			' ',
		1636
			' '
			' '
			' '
			' '
			' '
			' '
			' '
			' '
			' '
			' '
			' '
			' '
			' '
			' ',
		1637
			' '
			' '
			' '
			' '
			' '
			' '
			' '
			' '
			' '
			' '
			' '
			' '
			' ',
		1638
			' '
			' '
			' '
			' '
			' '
			' '
			' '
			' '
			' '
			' '
			' '
			' '
			' '
			' ',
		1639
			' '
			' '
			' '
			' '
			' '
			' '
			' '
			' '
			' '
			' '
			' '
			' '
			' '
			' ',
		1640
			' '
			' '
			' '
			' '
			' '
			' '
			' '
			' '
			' '
			' '
			' '
			' '
			' '
			' ',
		1641
			' '
			' '
			' '
			' '
			' '
			' '
			' '
			' '
			' '
			' '
			' '
			' '
			' '
			' ',
		1642
			' '
			' '
			' '
			' '
			' '
			' '
			' '
			' '
			' '
			' '
			' '
			' '
			' '
			' ',
		1643
			' '
			' '
			' '
			' '
			' '
			' '
			' '
			' '
			' '
			' '
			' '
			' '
			' '
			' ',
		1644
			' '
			' '
			' '
			' '
			' '
			' '
			' '
			' '
			' '
			' '
			' '
			' '
			' '
			' ',
		1645
			' '
			' '
			' '
			' '
			' '
			' '
			' '
			' '
			' '
			' '
			' '
			' '
			' '
			' ',
		1646
			' '
			' '
			' '
			' '
			' '
			' '
			' '
			' '
			' '
			' '
			' '
			' '
			' '
			' ',
		1647
			' '
			' '
			' '
			' '
			' '
			' '
			' '
			' '
			' '
			' '
			' '
			' '
			' '
			' ',
		1648
			' '
			' '
			' '
			' '
			' '
			' '
			' '
			' '
			' '
			' '
			' '
			' '
			' '
			' ',
		1649
			' '
			' '
			' '
			' '
			' '
			' '
			' '
			' '
			' '
			' '
			' '
			' '
			' '
			' ',
		1650
			' '
			' '
			' '
			' '
			' '
			' '
			' '
			' '
			' '
			' '
			' '
			' '
			' '
			' ',
		1651
			' '
			' '
			' '
			' '
			' '
			' '
			' '
			' '
			' '
			' '
			' '
			' '
			' '
			' ',
		1652
			' '
			' '
			' '
			' '
			' '
			' '
			' '
			' '
			' '
			' '
			' '
			' '
			' '
			' ',
		1653
			' '
			' '
			' '
			' '
			' '
			' '
			' '
			' '
			' '
			' '
			' '
			' '
			' ',
		1654
			' '
			' '
			' '
			' '
			' '
			' '
			' '
			' '
			' '
			' '
			' '
			' '
			' '
			' ',
		1655
			' '
			' '
			' '
			' '
			' '
			' '
			' '
			' '
			' '
			' '
			' '
			' '
			' ',
		1656
			' '
			' '
			' '
			' '
			' '
			' '
			' '
			' '
			' '
			' '
			' '
			' '
			' '
			' ',
		1657
			' '
			' '
			' '
			' '
			' '
			' '
			' '
			' '
			' '
			' '
			' ',
		1658
			' '
			' '
			' '
			' '
			' '
			' '
			' '
			' '
			' '
			' '
			' '
			' '
			' '
			' ',
		1659
			' '
			' '
			' '
			' '
			' '
			' '
			' '
			' '
			' '
			' '
			' '
			' '
			' '
			' ',
		1660
			' '
			' '
			' '
			' '
			' '
			' '
			' '
			' '
			' '
			' '
			' '
			' '
			' '
			' ',
		1661
			' '
			' '
			' '
			' '
			' '
			' '
			' '
			' '
			' '
			' '
			' '
			' '
			' '
			' ',
		1662
			' '
			' '
			' '
			' '
			' '
			' '
			' '
			' '
			' '
			' '
			' '
			' '
			' ',
		1663
			' '
			' '
			' '
			' '
			' '
			' '
			' '
			' '
			' '
			' '
			' '
			' '
			' '
			' ',
		1664
			' '
			' '
			' '
			' '
			' '
			' '
			' '
			' '
			' '
			' '
			' '
			' '
			' '
			' ',
		1665
			' '
			' '
			' '
			' '
			' '
			' '
			' '
			' '
			' '
			' '
			' '
			' '
			' '
			' ',
		1666
			' '
			' '
			' '
			' '
			' '
			' '
			' '
			' '
			' '
			' '
			' '
			' '
			' '
			' ',
		1667
			' '
			' '
			' '
			' '
			' '
			' '
			' '
			' '
			' '
			' '
			' '
			' ',
		1668
			' '
			' '
			' '
			' '
			' '
			' '
			' '
			' '
			' '
			' '
			' '
			' '
			' '
			' ',
		1669
			' '
			' '
			' '
			' '
			' '
			' '
			' '
			' '
			' '
			' '
			' '
			' ',
		1670
			' '
			' '
			' '
			' '
			' '
			' '
			' '
			' '
			' '
			' '
			' ',
		1671
			' '
			' '
			' '
			' '
			' '
			' '
			' '
			' '
			' '
			' '
			' '
			' '
			' '
			' ',
		1672
			' '
			' '
			' '
			' '
			' '
			' '
			' '
			' '
			' '
			' '
			' '
			' '
			' ',
		1673
			' '
			' '
			' '
			' '
			' '
			' '
			' '
			' '
			' '
			' '
			' '
			' '
			' '
			' ',
		1674
			' '
			' '
			' '
			' '
			' '
			' '
			' '
			' '
			' '
			' '
			' '
			' '
			' '
			' ',
		1675
			' '
			' '
			' '
			' '
			' '
			' '
			' '
			' '
			' '
			' '
			' '
			' '
			' '
			' ',
		1676
			' '
			' '
			' '
			' '
			' '
			' '
			' '
			' '
			' '
			' '
			' '
			' '
			' '
			' ',
		1677
			' '
			' '
			' '
			' '
			' '
			' '
			' '
			' '
			' '
			' '
			' '
			' '
			' ',
		1678
			' '
			' '
			' '
			' '
			' '
			' '
			' '
			' '
			' '
			' '
			' '
			' '
			' ',
		1679
			' '
			' '
			' '
			' '
			' '
			' '
			' '
			' '
			' '
			' '
			' '
			' '
			' '
			' ',
		1680
			' '
			' '
			' '
			' '
			' '
			' '
			' '
			' '
			' '
			' '
			' '
			' '
			' '
			' ',
		1681
			' '
			' '
			' '
			' '
			' '
			' '
			' '
			' '
			' '
			' '
			' ',
		1682
			' '
			' '
			' '
			' '
			' '
			' '
			' '
			' '
			' '
			' '
			' '
			' '
			' '
			' ',
		1683
			' '
			' '
			' '
			' '
			' '
			' '
			' '
			' '
			' '
			' '
			' '
			' '
			' '
			' ',
		1684
			' '
			' '
			' '
			' '
			' '
			' '
			' '
			' '
			' '
			' '
			' ',
		1685
			' '
			' '
			' '
			' '
			' '
			' '
			' '
			' '
			' '
			' '
			' '
			' ',
		1686
			' '
			' '
			' '
			' '
			' '
			' '
			' '
			' '
			' '
			' '
			' '
			' '
			' ',
		1687
			' '
			' '
			' '
			' '
			' '
			' '
			' '
			' '
			' '
			' '
			' '
			' '
			' ',
		1688
			' '
			' '
			' '
			' '
			' '
			' '
			' '
			' '
			' '
			' '
			' '
			' ',
		1689
			' '
			' '
			' '
			' '
			' '
			' '
			' '
			' '
			' '
			' '
			' '
			' '
			' '
			' ',
		1690
			' '
			' '
			' '
			' '
			' '
			' '
			' '
			' '
			' '
			' '
			' '
			' '
			' ',
		1691
			' '
			' '
			' '
			' '
			' '
			' '
			' '
			' '
			' '
			' '
			' '
			' '
			' '
			' ',
		1692
			' '
			' '
			' '
			' '
			' '
			' '
			' '
			' '
			' '
			' '
			' '
			' '
			' '
			' ',
		1693
			' '
			' '
			' '
			' '
			' '
			' '
			' '
			' '
			' '
			' '
			' '
			' '
			' ',
		1694
			' '
			' '
			' '
			' '
			' '
			' '
			' '
			' '
			' '
			' '
			' '
			' ',
		1695
			' '
			' '
			' '
			' '
			' '
			' '
			' '
			' '
			' '
			' '
			' '
			' ',
		1696
			' '
			' '
			' '
			' '
			' '
			' '
			' '
			' '
			' '
			' '
			' ',
		1697
			' '
			' '
[truncated: 3,092,030 more chars]
